# Supplementary material for: 1-Ferrocenyl-3-(3-fluoro­anilino)propan-1-one
Source: Acta Crystallogr Sect E Struct Rep Online. 2012 Jan 31;68(Pt 2):m231. doi: 10.1107/S1600536812003510 (PMC3274943; doi:10.1107/S1600536812003510)
Supplement: Supplementary file 1 [file e-68-0m231-sup1.cif]

##############################################################################
#                                                                            #
# This CIF contains the data in a paper accepted for publication in          #
# Acta Crystallographica Section E. It conforms to the requirements of       #
# Notes for Authors for Acta Crystallographica Section E, and has been       #
# peer reviewed under the auspices of the IUCr Commission on Journals.       #
#                                                                            #
# Full details of the Crystallographic Information File format               #
# are given in the paper "The Crystallographic Information File (CIF):       #
# a New Standard Archive File for Crystallography" by S. R. Hall, F. H.      #
# Allen and I. D. Brown [Acta Cryst. (1991), A47, 655-685].                  #
#                                                                            #
# The current version of the core CIF dictionary is obtainable from          #
# ftp://ftp.iucr.org/pub/cif_core.dic.                                       #
#                                                                            #
# Software is freely available for graphical display of the structure(s)     #
# in this CIF. For information consult the CIF software page                 #
# http://www.iucr.org/resources/cif/software.                                #
#                                                                            #
# This file may be used for bona fide research purposes within the           #
# scientific community so long as proper attribution is given to the journal # 
# article from which it was obtained.                                        #
#                                                                            #
##############################################################################
data_I
_audit_creation_method     SHELXL-97
_chemical_name_systematic
;
1-Ferrocenyl-3-(3-fluoroanilino)propan-1-one
;
_chemical_name_common     ?
_chemical_formula_moiety     'C19 H18 F Fe N O'
_chemical_formula_sum     'C19 H18 F Fe N O'
_chemical_formula_iupac     '[Fe (C5 H5) (C14 H13 F N O)]'
_chemical_formula_weight     351.19
_chemical_melting_point     ?
_symmetry_cell_setting     triclinic
_symmetry_space_group_name_H-M     'P -1'
_symmetry_space_group_name_Hall     '-P 1'
loop_
    _symmetry_equiv_pos_as_xyz
    'x, y, z'
    '-x, -y, -z'
_cell_length_a     7.6602(4)
_cell_length_b     9.6438(4)
_cell_length_c     12.0626(6)
_cell_angle_alpha     86.548(4)
_cell_angle_beta     73.590(4)
_cell_angle_gamma     69.138(4)
_cell_volume     797.95(7)
_cell_formula_units_Z     2
_cell_measurement_reflns_used     2586
_cell_measurement_theta_min     2.9583
_cell_measurement_theta_max     28.9587
_cell_measurement_temperature     293(2)
_exptl_crystal_description     prismatic
_exptl_crystal_colour     orange
_exptl_crystal_size_max     0.30
_exptl_crystal_size_mid     0.24
_exptl_crystal_size_min     0.22
_exptl_crystal_density_diffrn     1.462
_exptl_crystal_density_meas     ?
_exptl_crystal_density_method     'not measured'
_exptl_crystal_F_000     364
_exptl_absorpt_coefficient_mu     0.958
_exptl_absorpt_correction_type     multi-scan
_exptl_absorpt_process_details
;
(CrysAlis PRO; Oxford Diffraction, 2009)
;
_exptl_absorpt_correction_T_min     0.89229
_exptl_absorpt_correction_T_max     1.00000
_exptl_special_details
;
;
_diffrn_ambient_temperature     293(2)
_diffrn_radiation_type     MoK\a
_diffrn_radiation_wavelength     0.71073
_diffrn_radiation_source     'Enhance (Mo) X-ray Source'
_diffrn_radiation_monochromator     graphite
_diffrn_measurement_device_type
                                  'Oxford Diffraction Xcalibur Sapphire3 Gemini'
_diffrn_measurement_method     '\w scans'
_diffrn_detector_area_resol_mean     16.3280
_diffrn_reflns_number     6470
_diffrn_reflns_av_R_equivalents     0.0386
_diffrn_reflns_av_sigmaI/netI     0.0629
_diffrn_reflns_theta_min     2.96
_diffrn_reflns_theta_max     29.02
_diffrn_reflns_theta_full     26.32
_diffrn_measured_fraction_theta_max     0.853
_diffrn_measured_fraction_theta_full     0.998
_diffrn_reflns_limit_h_min     -10
_diffrn_reflns_limit_h_max     10
_diffrn_reflns_limit_k_min     -12
_diffrn_reflns_limit_k_max     13
_diffrn_reflns_limit_l_min     -16
_diffrn_reflns_limit_l_max     16
_diffrn_standards_number     ?
_diffrn_standards_interval_count     ?
_diffrn_standards_interval_time     ?
_diffrn_standards_decay_%     ?
_refine_special_details
;
;
_reflns_number_total     3637
_reflns_number_gt     2733
_reflns_threshold_expression     I>2\s(I)
_refine_ls_structure_factor_coef     Fsqd
_refine_ls_matrix_type     full
_refine_ls_R_factor_all     0.0717
_refine_ls_R_factor_gt     0.0491
_refine_ls_wR_factor_gt     0.0889
_refine_ls_wR_factor_ref     0.1017
_refine_ls_goodness_of_fit_ref     1.057
_refine_ls_restrained_S_all     1.057
_refine_ls_number_reflns     3637
_refine_ls_number_parameters     212
_refine_ls_number_restraints     0
_refine_ls_hydrogen_treatment     mixed
_refine_ls_weighting_scheme     calc
_refine_ls_weighting_details
         'calc w=1/[\s^2^(Fo^2^)+(0.0311P)^2^+0.0409P] where P=(Fo^2^+2Fc^2^)/3'
_atom_sites_solution_hydrogens     geom
_atom_sites_solution_primary     direct
_atom_sites_solution_secondary     difmap
_refine_ls_shift/su_max     0.000
_refine_ls_shift/su_mean     0.000
_refine_diff_density_max     0.323
_refine_diff_density_min     -0.419
_refine_ls_extinction_method     none
_refine_ls_extinction_coef     ?
loop_
    _atom_type_symbol
    _atom_type_description
    _atom_type_scat_dispersion_real
    _atom_type_scat_dispersion_imag
    _atom_type_scat_source
    'C' 'C' 0.0033 0.0016
                         'International Tables Vol C Tables 4.2.6.8 and 6.1.1.4'
    'H' 'H' 0.0000 0.0000
                         'International Tables Vol C Tables 4.2.6.8 and 6.1.1.4'
    'N' 'N' 0.0061 0.0033
                         'International Tables Vol C Tables 4.2.6.8 and 6.1.1.4'
    'O' 'O' 0.0106 0.0060
                         'International Tables Vol C Tables 4.2.6.8 and 6.1.1.4'
    'F' 'F' 0.0171 0.0103
                         'International Tables Vol C Tables 4.2.6.8 and 6.1.1.4'
    'Fe' 'Fe' 0.3463 0.8444
                         'International Tables Vol C Tables 4.2.6.8 and 6.1.1.4'
_computing_data_collection     'CrysAlis PRO (Oxford Diffraction, 2009)'
_computing_cell_refinement     'CrysAlis PRO (Oxford Diffraction, 2009)'
_computing_data_reduction     'CrysAlis PRO (Oxford Diffraction, 2009)'
_computing_structure_solution     'SHELXS97 (Sheldrick, 2008)'
_computing_structure_refinement     'SHELXL97 (Sheldrick, 2008)'
_computing_molecular_graphics
            'ORTEP-3 (Farrugia, 1997) and POV-RAY (Persistence of Vision, 2004)'
_computing_publication_material
        'WinGX (Farrugia, 1999), PLATON (Spek, 2009) and PARST (Nardelli, 1995)'
loop_
    _atom_site_type_symbol
    _atom_site_label
    _atom_site_fract_x
    _atom_site_fract_y
    _atom_site_fract_z
    _atom_site_U_iso_or_equiv
    _atom_site_adp_type
    _atom_site_calc_flag
    _atom_site_refinement_flags
    _atom_site_occupancy
    _atom_site_symmetry_multiplicity
    _atom_site_disorder_assembly
    _atom_site_disorder_group
    Fe Fe -0.00273(5) 0.82243(4) 0.71263(3) 0.04303(14) Uani d . 1 1 . .
    F F1 0.7892(3) 0.3862(3) 0.90812(18) 0.0882(7) Uani d . 1 1 . .
    O O1 0.2719(2) 0.5199(2) 0.48403(16) 0.0499(5) Uani d . 1 1 . .
    N N1 0.4911(3) 0.2934(3) 0.6422(2) 0.0449(6) Uani d . 1 1 . .
    C C1 -0.0198(3) 0.6710(3) 0.6119(2) 0.0372(6) Uani d . 1 1 . .
    C C2 -0.1753(3) 0.7020(3) 0.7169(2) 0.0448(7) Uani d . 1 1 . .
    H H2 -0.1983 0.6335 0.7714 0.054 Uiso calc R 1 1 . .
    C C3 -0.2873(4) 0.8550(3) 0.7229(3) 0.0536(8) Uani d . 1 1 . .
    H H3 -0.3970 0.9051 0.7823 0.064 Uiso calc R 1 1 . .
    C C4 -0.2040(4) 0.9184(3) 0.6233(3) 0.0560(8) Uani d . 1 1 . .
    H H4 -0.2504 1.0178 0.6057 0.067 Uiso calc R 1 1 . .
    C C5 -0.0400(4) 0.8082(3) 0.5550(2) 0.0473(7) Uani d . 1 1 . .
    H H5 0.0413 0.8216 0.4850 0.057 Uiso calc R 1 1 . .
    C C6 0.2666(5) 0.7445(4) 0.7374(4) 0.0795(12) Uani d . 1 1 . .
    H H6 0.3657 0.6561 0.7055 0.095 Uiso calc R 1 1 . .
    C C7 0.1231(8) 0.7621(6) 0.8431(4) 0.0967(15) Uani d . 1 1 . .
    H H7 0.1092 0.6879 0.8941 0.116 Uiso calc R 1 1 . .
    C C8 0.0042(6) 0.9130(6) 0.8577(4) 0.0878(12) Uani d . 1 1 . .
    H H8 -0.1030 0.9561 0.9206 0.105 Uiso calc R 1 1 . .
    C C9 0.0721(5) 0.9861(4) 0.7643(4) 0.0719(10) Uani d . 1 1 . .
    H H9 0.0192 1.0871 0.7533 0.086 Uiso calc R 1 1 . .
    C C10 0.2342(4) 0.8836(4) 0.6881(3) 0.0671(9) Uani d . 1 1 . .
    H H10 0.3074 0.9040 0.6176 0.081 Uiso calc R 1 1 . .
    C C11 0.1432(3) 0.5307(3) 0.5732(2) 0.0363(6) Uani d . 1 1 . .
    C C12 0.1427(3) 0.3981(3) 0.6467(2) 0.0404(6) Uani d . 1 1 . .
    H H12A 0.0391 0.3664 0.6403 0.048 Uiso calc R 1 1 . .
    H H12B 0.1158 0.4275 0.7270 0.048 Uiso calc R 1 1 . .
    C C13 0.3347(3) 0.2684(3) 0.6115(2) 0.0443(7) Uani d . 1 1 . .
    H H13A 0.3168 0.1803 0.6483 0.053 Uiso calc R 1 1 . .
    H H13B 0.3718 0.2496 0.5285 0.053 Uiso calc R 1 1 . .
    C C14 0.5010(3) 0.2932(3) 0.7547(2) 0.0397(6) Uani d . 1 1 . .
    C C15 0.3909(4) 0.2347(3) 0.8445(3) 0.0551(8) Uani d . 1 1 . .
    H H15 0.2988 0.2008 0.8311 0.066 Uiso calc R 1 1 . .
    C C16 0.4193(4) 0.2273(4) 0.9534(3) 0.0674(10) Uani d . 1 1 . .
    H H16 0.3464 0.1870 1.0123 0.081 Uiso calc R 1 1 . .
    C C17 0.5519(4) 0.2778(4) 0.9769(3) 0.0672(9) Uani d . 1 1 . .
    H H17 0.5706 0.2723 1.0502 0.081 Uiso calc R 1 1 . .
    C C18 0.6549(4) 0.3361(4) 0.8883(3) 0.0553(8) Uani d . 1 1 . .
    C C19 0.6334(3) 0.3462(3) 0.7795(2) 0.0458(7) Uani d . 1 1 . .
    H H19 0.7066 0.3882 0.7222 0.055 Uiso calc R 1 1 . .
    H H1N 0.541(4) 0.349(3) 0.601(2) 0.044(8) Uiso d . 1 1 . .
loop_
    _atom_site_aniso_label
    _atom_site_aniso_U_11
    _atom_site_aniso_U_22
    _atom_site_aniso_U_33
    _atom_site_aniso_U_12
    _atom_site_aniso_U_13
    _atom_site_aniso_U_23
    Fe 0.0435(2) 0.0423(2) 0.0477(3) -0.01725(18) -0.01646(18) 0.00022(17)
    F1 0.0864(13) 0.1340(19) 0.0769(15) -0.0679(14) -0.0380(11) 0.0171(13)
    O1 0.0517(11) 0.0520(11) 0.0418(12) -0.0225(9) -0.0014(9) 0.0042(9)
    N1 0.0368(12) 0.0494(14) 0.0487(16) -0.0169(11) -0.0119(11) 0.0105(12)
    C1 0.0404(13) 0.0377(13) 0.0416(16) -0.0184(11) -0.0182(12) 0.0036(11)
    C2 0.0397(13) 0.0473(16) 0.0511(18) -0.0210(13) -0.0116(12) 0.0060(13)
    C3 0.0384(14) 0.0529(18) 0.065(2) -0.0101(14) -0.0133(14) -0.0049(15)
    C4 0.0571(17) 0.0424(16) 0.071(2) -0.0112(15) -0.0320(16) 0.0091(15)
    C5 0.0583(16) 0.0459(15) 0.0442(17) -0.0215(14) -0.0224(14) 0.0122(13)
    C6 0.066(2) 0.065(2) 0.123(4) -0.0124(19) -0.061(2) -0.011(2)
    C7 0.143(4) 0.124(4) 0.089(3) -0.090(3) -0.087(3) 0.050(3)
    C8 0.086(3) 0.131(4) 0.062(3) -0.058(3) -0.013(2) -0.030(3)
    C9 0.0600(19) 0.061(2) 0.100(3) -0.0257(17) -0.0199(19) -0.023(2)
    C10 0.0514(17) 0.078(2) 0.081(3) -0.0330(18) -0.0153(17) -0.0121(19)
    C11 0.0393(13) 0.0392(14) 0.0380(15) -0.0202(11) -0.0145(12) 0.0032(11)
    C12 0.0373(13) 0.0434(15) 0.0432(16) -0.0184(12) -0.0109(11) 0.0063(12)
    C13 0.0461(14) 0.0382(14) 0.0502(18) -0.0169(12) -0.0136(13) 0.0034(12)
    C14 0.0323(12) 0.0375(14) 0.0425(16) -0.0076(11) -0.0070(11) 0.0054(11)
    C15 0.0498(16) 0.066(2) 0.059(2) -0.0323(15) -0.0171(15) 0.0151(16)
    C16 0.0664(19) 0.092(3) 0.050(2) -0.0414(19) -0.0132(16) 0.0199(18)
    C17 0.070(2) 0.096(3) 0.044(2) -0.037(2) -0.0199(16) 0.0094(18)
    C18 0.0460(15) 0.069(2) 0.057(2) -0.0261(15) -0.0169(14) 0.0030(16)
    C19 0.0372(13) 0.0527(17) 0.0475(18) -0.0185(13) -0.0098(12) 0.0090(13)
_geom_special_details     ?
loop_
    _geom_bond_atom_site_label_1
    _geom_bond_atom_site_label_2
    _geom_bond_site_symmetry_2
    _geom_bond_distance
    _geom_bond_publ_flag
    Fe C1 . 2.015(3) ?
    Fe C5 . 2.021(3) ?
    Fe C7 . 2.023(3) ?
    Fe C8 . 2.024(4) ?
    Fe C6 . 2.031(3) ?
    Fe C2 . 2.036(3) ?
    Fe C10 . 2.042(3) ?
    Fe C9 . 2.042(3) ?
    Fe C4 . 2.048(3) ?
    Fe C3 . 2.057(3) ?
    F1 C18 . 1.362(3) ?
    O1 C11 . 1.217(3) ?
    N1 C14 . 1.380(4) ?
    N1 C13 . 1.448(3) ?
    N1 H1N . 0.83(3) ?
    C1 C5 . 1.432(3) ?
    C1 C2 . 1.432(3) ?
    C1 C11 . 1.467(3) ?
    C2 C3 . 1.412(4) ?
    C2 H2 . 0.9300 ?
    C3 C4 . 1.408(4) ?
    C3 H3 . 0.9300 ?
    C4 C5 . 1.399(4) ?
    C4 H4 . 0.9300 ?
    C5 H5 . 0.9300 ?
    C6 C10 . 1.401(5) ?
    C6 C7 . 1.402(5) ?
    C6 H6 . 0.9300 ?
    C7 C8 . 1.405(6) ?
    C7 H7 . 0.9300 ?
    C8 C9 . 1.368(5) ?
    C8 H8 . 0.9300 ?
    C9 C10 . 1.398(4) ?
    C9 H9 . 0.9300 ?
    C10 H10 . 0.9300 ?
    C11 C12 . 1.511(3) ?
    C12 C13 . 1.520(3) ?
    C12 H12A . 0.9700 ?
    C12 H12B . 0.9700 ?
    C13 H13A . 0.9700 ?
    C13 H13B . 0.9700 ?
    C14 C19 . 1.392(4) ?
    C14 C15 . 1.397(4) ?
    C15 C16 . 1.385(4) ?
    C15 H15 . 0.9300 ?
    C16 C17 . 1.371(4) ?
    C16 H16 . 0.9300 ?
    C17 C18 . 1.359(4) ?
    C17 H17 . 0.9300 ?
    C18 C19 . 1.362(4) ?
    C19 H19 . 0.9300 ?
loop_
    _geom_angle_atom_site_label_1
    _geom_angle_atom_site_label_2
    _geom_angle_atom_site_label_3
    _geom_angle_site_symmetry_1
    _geom_angle_site_symmetry_3
    _geom_angle
    _geom_angle_publ_flag
    C1 Fe C5 . . 41.55(10) ?
    C1 Fe C7 . . 121.77(16) ?
    C5 Fe C7 . . 157.2(2) ?
    C1 Fe C8 . . 157.73(16) ?
    C5 Fe C8 . . 159.81(17) ?
    C7 Fe C8 . . 40.61(17) ?
    C1 Fe C6 . . 107.95(13) ?
    C5 Fe C6 . . 121.21(15) ?
    C7 Fe C6 . . 40.47(16) ?
    C8 Fe C6 . . 67.65(16) ?
    C1 Fe C2 . . 41.40(10) ?
    C5 Fe C2 . . 69.20(11) ?
    C7 Fe C2 . . 108.79(14) ?
    C8 Fe C2 . . 122.24(15) ?
    C6 Fe C2 . . 126.19(13) ?
    C1 Fe C10 . . 124.64(12) ?
    C5 Fe C10 . . 106.96(13) ?
    C7 Fe C10 . . 67.81(16) ?
    C8 Fe C10 . . 67.08(15) ?
    C6 Fe C10 . . 40.25(13) ?
    C2 Fe C10 . . 162.67(12) ?
    C1 Fe C9 . . 161.18(13) ?
    C5 Fe C9 . . 123.84(14) ?
    C7 Fe C9 . . 67.37(16) ?
    C8 Fe C9 . . 39.32(15) ?
    C6 Fe C9 . . 67.32(14) ?
    C2 Fe C9 . . 156.06(13) ?
    C10 Fe C9 . . 40.02(13) ?
    C1 Fe C4 . . 68.51(11) ?
    C5 Fe C4 . . 40.20(11) ?
    C7 Fe C4 . . 161.8(2) ?
    C8 Fe C4 . . 124.67(16) ?
    C6 Fe C4 . . 155.86(16) ?
    C2 Fe C4 . . 67.94(11) ?
    C10 Fe C4 . . 120.74(14) ?
    C9 Fe C4 . . 107.89(14) ?
    C1 Fe C3 . . 68.74(11) ?
    C5 Fe C3 . . 68.21(12) ?
    C7 Fe C3 . . 125.88(17) ?
    C8 Fe C3 . . 108.67(14) ?
    C6 Fe C3 . . 162.91(15) ?
    C2 Fe C3 . . 40.37(10) ?
    C10 Fe C3 . . 155.42(13) ?
    C9 Fe C3 . . 121.22(12) ?
    C4 Fe C3 . . 40.10(11) ?
    C14 N1 C13 . . 122.9(2) ?
    C14 N1 H1N . . 114(2) ?
    C13 N1 H1N . . 116.5(18) ?
    C5 C1 C2 . . 107.1(2) ?
    C5 C1 C11 . . 125.0(2) ?
    C2 C1 C11 . . 127.6(2) ?
    C5 C1 Fe . . 69.42(16) ?
    C2 C1 Fe . . 70.07(15) ?
    C11 C1 Fe . . 121.02(16) ?
    C3 C2 C1 . . 107.8(2) ?
    C3 C2 Fe . . 70.61(16) ?
    C1 C2 Fe . . 68.53(14) ?
    C3 C2 H2 . . 126.1 ?
    C1 C2 H2 . . 126.1 ?
    Fe C2 H2 . . 126.3 ?
    C4 C3 C2 . . 108.0(2) ?
    C4 C3 Fe . . 69.62(15) ?
    C2 C3 Fe . . 69.02(14) ?
    C4 C3 H3 . . 126.0 ?
    C2 C3 H3 . . 126.0 ?
    Fe C3 H3 . . 127.0 ?
    C5 C4 C3 . . 109.1(2) ?
    C5 C4 Fe . . 68.83(15) ?
    C3 C4 Fe . . 70.28(15) ?
    C5 C4 H4 . . 125.4 ?
    C3 C4 H4 . . 125.4 ?
    Fe C4 H4 . . 127.0 ?
    C4 C5 C1 . . 107.9(2) ?
    C4 C5 Fe . . 70.97(17) ?
    C1 C5 Fe . . 69.04(15) ?
    C4 C5 H5 . . 126.1 ?
    C1 C5 H5 . . 126.1 ?
    Fe C5 H5 . . 125.5 ?
    C10 C6 C7 . . 108.0(3) ?
    C10 C6 Fe . . 70.29(17) ?
    C7 C6 Fe . . 69.46(19) ?
    C10 C6 H6 . . 126.0 ?
    C7 C6 H6 . . 126.0 ?
    Fe C6 H6 . . 125.8 ?
    C6 C7 C8 . . 107.1(3) ?
    C6 C7 Fe . . 70.07(19) ?
    C8 C7 Fe . . 69.7(2) ?
    C6 C7 H7 . . 126.5 ?
    C8 C7 H7 . . 126.5 ?
    Fe C7 H7 . . 125.3 ?
    C9 C8 C7 . . 108.8(4) ?
    C9 C8 Fe . . 71.0(2) ?
    C7 C8 Fe . . 69.6(2) ?
    C9 C8 H8 . . 125.6 ?
    C7 C8 H8 . . 125.6 ?
    Fe C8 H8 . . 125.3 ?
    C8 C9 C10 . . 108.6(4) ?
    C8 C9 Fe . . 69.6(2) ?
    C10 C9 Fe . . 69.97(19) ?
    C8 C9 H9 . . 125.7 ?
    C10 C9 H9 . . 125.7 ?
    Fe C9 H9 . . 126.3 ?
    C9 C10 C6 . . 107.5(3) ?
    C9 C10 Fe . . 70.01(18) ?
    C6 C10 Fe . . 69.46(19) ?
    C9 C10 H10 . . 126.2 ?
    C6 C10 H10 . . 126.2 ?
    Fe C10 H10 . . 125.9 ?
    O1 C11 C1 . . 121.5(2) ?
    O1 C11 C12 . . 121.0(2) ?
    C1 C11 C12 . . 117.5(2) ?
    C11 C12 C13 . . 112.7(2) ?
    C11 C12 H12A . . 109.1 ?
    C13 C12 H12A . . 109.1 ?
    C11 C12 H12B . . 109.1 ?
    C13 C12 H12B . . 109.1 ?
    H12A C12 H12B . . 107.8 ?
    N1 C13 C12 . . 113.3(2) ?
    N1 C13 H13A . . 108.9 ?
    C12 C13 H13A . . 108.9 ?
    N1 C13 H13B . . 108.9 ?
    C12 C13 H13B . . 108.9 ?
    H13A C13 H13B . . 107.7 ?
    N1 C14 C19 . . 119.0(2) ?
    N1 C14 C15 . . 122.8(3) ?
    C19 C14 C15 . . 118.1(3) ?
    C16 C15 C14 . . 119.8(3) ?
    C16 C15 H15 . . 120.1 ?
    C14 C15 H15 . . 120.1 ?
    C17 C16 C15 . . 121.9(3) ?
    C17 C16 H16 . . 119.1 ?
    C15 C16 H16 . . 119.1 ?
    C18 C17 C16 . . 117.0(3) ?
    C18 C17 H17 . . 121.5 ?
    C16 C17 H17 . . 121.5 ?
    C17 C18 F1 . . 118.7(3) ?
    C17 C18 C19 . . 123.7(3) ?
    F1 C18 C19 . . 117.5(3) ?
    C18 C19 C14 . . 119.5(3) ?
    C18 C19 H19 . . 120.3 ?
    C14 C19 H19 . . 120.3 ?
loop_
    _geom_torsion_atom_site_label_1
    _geom_torsion_atom_site_label_2
    _geom_torsion_atom_site_label_3
    _geom_torsion_atom_site_label_4
    _geom_torsion_site_symmetry_1
    _geom_torsion_site_symmetry_2
    _geom_torsion_site_symmetry_3
    _geom_torsion_site_symmetry_4
    _geom_torsion
    _geom_torsion_publ_flag
    C7 Fe C1 C5 . . . . -159.4(2) ?
    C8 Fe C1 C5 . . . . 168.2(3) ?
    C6 Fe C1 C5 . . . . -117.1(2) ?
    C2 Fe C1 C5 . . . . 118.1(2) ?
    C10 Fe C1 C5 . . . . -75.8(2) ?
    C9 Fe C1 C5 . . . . -44.9(4) ?
    C4 Fe C1 C5 . . . . 37.50(16) ?
    C3 Fe C1 C5 . . . . 80.70(16) ?
    C5 Fe C1 C2 . . . . -118.1(2) ?
    C7 Fe C1 C2 . . . . 82.6(2) ?
    C8 Fe C1 C2 . . . . 50.1(4) ?
    C6 Fe C1 C2 . . . . 124.83(19) ?
    C10 Fe C1 C2 . . . . 166.12(17) ?
    C9 Fe C1 C2 . . . . -163.0(3) ?
    C4 Fe C1 C2 . . . . -80.57(16) ?
    C3 Fe C1 C2 . . . . -37.36(15) ?
    C5 Fe C1 C11 . . . . 119.3(3) ?
    C7 Fe C1 C11 . . . . -40.1(3) ?
    C8 Fe C1 C11 . . . . -72.6(4) ?
    C6 Fe C1 C11 . . . . 2.1(3) ?
    C2 Fe C1 C11 . . . . -122.7(3) ?
    C10 Fe C1 C11 . . . . 43.4(3) ?
    C9 Fe C1 C11 . . . . 74.3(4) ?
    C4 Fe C1 C11 . . . . 156.7(2) ?
    C3 Fe C1 C11 . . . . -160.0(2) ?
    C5 C1 C2 C3 . . . . 0.1(3) ?
    C11 C1 C2 C3 . . . . 174.3(2) ?
    Fe C1 C2 C3 . . . . 59.91(19) ?
    C5 C1 C2 Fe . . . . -59.81(18) ?
    C11 C1 C2 Fe . . . . 114.4(3) ?
    C1 Fe C2 C3 . . . . -119.2(2) ?
    C5 Fe C2 C3 . . . . -80.42(18) ?
    C7 Fe C2 C3 . . . . 123.8(2) ?
    C8 Fe C2 C3 . . . . 80.9(2) ?
    C6 Fe C2 C3 . . . . 165.4(2) ?
    C10 Fe C2 C3 . . . . -160.7(4) ?
    C9 Fe C2 C3 . . . . 47.4(4) ?
    C4 Fe C2 C3 . . . . -37.11(17) ?
    C5 Fe C2 C1 . . . . 38.76(14) ?
    C7 Fe C2 C1 . . . . -117.1(2) ?
    C8 Fe C2 C1 . . . . -159.89(19) ?
    C6 Fe C2 C1 . . . . -75.4(2) ?
    C10 Fe C2 C1 . . . . -41.5(5) ?
    C9 Fe C2 C1 . . . . 166.5(3) ?
    C4 Fe C2 C1 . . . . 82.07(16) ?
    C3 Fe C2 C1 . . . . 119.2(2) ?
    C1 C2 C3 C4 . . . . 0.2(3) ?
    Fe C2 C3 C4 . . . . 58.9(2) ?
    C1 C2 C3 Fe . . . . -58.60(18) ?
    C1 Fe C3 C4 . . . . -81.48(19) ?
    C5 Fe C3 C4 . . . . -36.66(18) ?
    C7 Fe C3 C4 . . . . 164.0(2) ?
    C8 Fe C3 C4 . . . . 122.1(2) ?
    C6 Fe C3 C4 . . . . -163.4(5) ?
    C2 Fe C3 C4 . . . . -119.8(3) ?
    C10 Fe C3 C4 . . . . 46.5(4) ?
    C9 Fe C3 C4 . . . . 80.7(2) ?
    C1 Fe C3 C2 . . . . 38.28(16) ?
    C5 Fe C3 C2 . . . . 83.11(18) ?
    C7 Fe C3 C2 . . . . -76.3(3) ?
    C8 Fe C3 C2 . . . . -118.2(2) ?
    C6 Fe C3 C2 . . . . -43.6(5) ?
    C10 Fe C3 C2 . . . . 166.3(3) ?
    C9 Fe C3 C2 . . . . -159.6(2) ?
    C4 Fe C3 C2 . . . . 119.8(3) ?
    C2 C3 C4 C5 . . . . -0.5(3) ?
    Fe C3 C4 C5 . . . . 58.0(2) ?
    C2 C3 C4 Fe . . . . -58.5(2) ?
    C1 Fe C4 C5 . . . . -38.72(16) ?
    C7 Fe C4 C5 . . . . -166.6(4) ?
    C8 Fe C4 C5 . . . . 161.7(2) ?
    C6 Fe C4 C5 . . . . 47.3(4) ?
    C2 Fe C4 C5 . . . . -83.46(18) ?
    C10 Fe C4 C5 . . . . 79.8(2) ?
    C9 Fe C4 C5 . . . . 121.65(19) ?
    C3 Fe C4 C5 . . . . -120.8(3) ?
    C1 Fe C4 C3 . . . . 82.09(18) ?
    C5 Fe C4 C3 . . . . 120.8(3) ?
    C7 Fe C4 C3 . . . . -45.8(5) ?
    C8 Fe C4 C3 . . . . -77.5(2) ?
    C6 Fe C4 C3 . . . . 168.2(3) ?
    C2 Fe C4 C3 . . . . 37.35(18) ?
    C10 Fe C4 C3 . . . . -159.44(18) ?
    C9 Fe C4 C3 . . . . -117.5(2) ?
    C3 C4 C5 C1 . . . . 0.6(3) ?
    Fe C4 C5 C1 . . . . 59.42(18) ?
    C3 C4 C5 Fe . . . . -58.8(2) ?
    C2 C1 C5 C4 . . . . -0.4(3) ?
    C11 C1 C5 C4 . . . . -174.8(2) ?
    Fe C1 C5 C4 . . . . -60.6(2) ?
    C2 C1 C5 Fe . . . . 60.22(18) ?
    C11 C1 C5 Fe . . . . -114.1(2) ?
    C1 Fe C5 C4 . . . . 118.7(2) ?
    C7 Fe C5 C4 . . . . 169.2(3) ?
    C8 Fe C5 C4 . . . . -48.4(4) ?
    C6 Fe C5 C4 . . . . -159.41(19) ?
    C2 Fe C5 C4 . . . . 80.03(18) ?
    C10 Fe C5 C4 . . . . -117.84(19) ?
    C9 Fe C5 C4 . . . . -77.3(2) ?
    C3 Fe C5 C4 . . . . 36.57(17) ?
    C7 Fe C5 C1 . . . . 50.6(4) ?
    C8 Fe C5 C1 . . . . -167.0(3) ?
    C6 Fe C5 C1 . . . . 81.9(2) ?
    C2 Fe C5 C1 . . . . -38.62(14) ?
    C10 Fe C5 C1 . . . . 123.50(17) ?
    C9 Fe C5 C1 . . . . 164.08(15) ?
    C4 Fe C5 C1 . . . . -118.7(2) ?
    C3 Fe C5 C1 . . . . -82.09(16) ?
    C1 Fe C6 C10 . . . . 122.8(2) ?
    C5 Fe C6 C10 . . . . 79.2(2) ?
    C7 Fe C6 C10 . . . . -118.9(3) ?
    C8 Fe C6 C10 . . . . -80.4(3) ?
    C2 Fe C6 C10 . . . . 165.10(19) ?
    C9 Fe C6 C10 . . . . -37.7(2) ?
    C4 Fe C6 C10 . . . . 45.5(4) ?
    C3 Fe C6 C10 . . . . -161.3(4) ?
    C1 Fe C6 C7 . . . . -118.2(3) ?
    C5 Fe C6 C7 . . . . -161.9(2) ?
    C8 Fe C6 C7 . . . . 38.5(2) ?
    C2 Fe C6 C7 . . . . -76.0(3) ?
    C10 Fe C6 C7 . . . . 118.9(3) ?
    C9 Fe C6 C7 . . . . 81.2(3) ?
    C4 Fe C6 C7 . . . . 164.4(3) ?
    C3 Fe C6 C7 . . . . -42.3(6) ?
    C10 C6 C7 C8 . . . . -0.2(4) ?
    Fe C6 C7 C8 . . . . -60.2(2) ?
    C10 C6 C7 Fe . . . . 60.0(2) ?
    C1 Fe C7 C6 . . . . 80.4(2) ?
    C5 Fe C7 C6 . . . . 43.3(5) ?
    C8 Fe C7 C6 . . . . -117.8(3) ?
    C2 Fe C7 C6 . . . . 124.2(2) ?
    C10 Fe C7 C6 . . . . -37.6(2) ?
    C9 Fe C7 C6 . . . . -81.1(2) ?
    C4 Fe C7 C6 . . . . -159.4(4) ?
    C3 Fe C7 C6 . . . . 165.9(2) ?
    C1 Fe C7 C8 . . . . -161.8(2) ?
    C5 Fe C7 C8 . . . . 161.1(3) ?
    C6 Fe C7 C8 . . . . 117.8(3) ?
    C2 Fe C7 C8 . . . . -118.0(2) ?
    C10 Fe C7 C8 . . . . 80.2(3) ?
    C9 Fe C7 C8 . . . . 36.7(2) ?
    C4 Fe C7 C8 . . . . -41.6(6) ?
    C3 Fe C7 C8 . . . . -76.3(3) ?
    C6 C7 C8 C9 . . . . -0.1(4) ?
    Fe C7 C8 C9 . . . . -60.5(3) ?
    C6 C7 C8 Fe . . . . 60.4(2) ?
    C1 Fe C8 C9 . . . . 163.9(3) ?
    C5 Fe C8 C9 . . . . -39.3(5) ?
    C7 Fe C8 C9 . . . . 119.4(3) ?
    C6 Fe C8 C9 . . . . 81.0(2) ?
    C2 Fe C8 C9 . . . . -159.27(18) ?
    C10 Fe C8 C9 . . . . 37.3(2) ?
    C4 Fe C8 C9 . . . . -75.2(3) ?
    C3 Fe C8 C9 . . . . -116.8(2) ?
    C1 Fe C8 C7 . . . . 44.5(5) ?
    C5 Fe C8 C7 . . . . -158.7(4) ?
    C6 Fe C8 C7 . . . . -38.4(2) ?
    C2 Fe C8 C7 . . . . 81.3(3) ?
    C10 Fe C8 C7 . . . . -82.1(3) ?
    C9 Fe C8 C7 . . . . -119.4(3) ?
    C4 Fe C8 C7 . . . . 165.4(2) ?
    C3 Fe C8 C7 . . . . 123.8(3) ?
    C7 C8 C9 C10 . . . . 0.4(4) ?
    Fe C8 C9 C10 . . . . -59.3(2) ?
    C7 C8 C9 Fe . . . . 59.6(3) ?
    C1 Fe C9 C8 . . . . -160.9(3) ?
    C5 Fe C9 C8 . . . . 164.7(2) ?
    C7 Fe C9 C8 . . . . -37.9(2) ?
    C6 Fe C9 C8 . . . . -81.9(3) ?
    C2 Fe C9 C8 . . . . 47.5(4) ?
    C10 Fe C9 C8 . . . . -119.9(3) ?
    C4 Fe C9 C8 . . . . 123.3(2) ?
    C3 Fe C9 C8 . . . . 81.4(3) ?
    C1 Fe C9 C10 . . . . -41.1(5) ?
    C5 Fe C9 C10 . . . . -75.4(3) ?
    C7 Fe C9 C10 . . . . 82.0(3) ?
    C8 Fe C9 C10 . . . . 119.9(3) ?
    C6 Fe C9 C10 . . . . 37.9(2) ?
    C2 Fe C9 C10 . . . . 167.4(3) ?
    C4 Fe C9 C10 . . . . -116.8(2) ?
    C3 Fe C9 C10 . . . . -158.7(2) ?
    C8 C9 C10 C6 . . . . -0.5(4) ?
    Fe C9 C10 C6 . . . . -59.6(2) ?
    C8 C9 C10 Fe . . . . 59.1(2) ?
    C7 C6 C10 C9 . . . . 0.4(4) ?
    Fe C6 C10 C9 . . . . 59.9(2) ?
    C7 C6 C10 Fe . . . . -59.5(2) ?
    C1 Fe C10 C9 . . . . 165.1(2) ?
    C5 Fe C10 C9 . . . . 122.8(2) ?
    C7 Fe C10 C9 . . . . -80.8(3) ?
    C8 Fe C10 C9 . . . . -36.6(2) ?
    C6 Fe C10 C9 . . . . -118.6(3) ?
    C2 Fe C10 C9 . . . . -162.7(4) ?
    C4 Fe C10 C9 . . . . 81.2(3) ?
    C3 Fe C10 C9 . . . . 48.3(4) ?
    C1 Fe C10 C6 . . . . -76.3(3) ?
    C5 Fe C10 C6 . . . . -118.6(2) ?
    C7 Fe C10 C6 . . . . 37.8(2) ?
    C8 Fe C10 C6 . . . . 82.0(3) ?
    C2 Fe C10 C6 . . . . -44.1(5) ?
    C9 Fe C10 C6 . . . . 118.6(3) ?
    C4 Fe C10 C6 . . . . -160.2(2) ?
    C3 Fe C10 C6 . . . . 166.9(3) ?
    C5 C1 C11 O1 . . . . -3.5(4) ?
    C2 C1 C11 O1 . . . . -176.7(3) ?
    Fe C1 C11 O1 . . . . -88.9(3) ?
    C5 C1 C11 C12 . . . . 178.2(2) ?
    C2 C1 C11 C12 . . . . 5.0(4) ?
    Fe C1 C11 C12 . . . . 92.8(2) ?
    O1 C11 C12 C13 . . . . 12.5(4) ?
    C1 C11 C12 C13 . . . . -169.1(2) ?
    C14 N1 C13 C12 . . . . 72.1(3) ?
    C11 C12 C13 N1 . . . . 71.8(3) ?
    C13 N1 C14 C19 . . . . -167.6(2) ?
    C13 N1 C14 C15 . . . . 15.9(4) ?
    N1 C14 C15 C16 . . . . 174.8(3) ?
    C19 C14 C15 C16 . . . . -1.7(4) ?
    C14 C15 C16 C17 . . . . 0.8(5) ?
    C15 C16 C17 C18 . . . . 0.2(5) ?
    C16 C17 C18 F1 . . . . -179.4(3) ?
    C16 C17 C18 C19 . . . . -0.2(5) ?
    C17 C18 C19 C14 . . . . -0.7(5) ?
    F1 C18 C19 C14 . . . . 178.5(3) ?
    N1 C14 C19 C18 . . . . -175.0(2) ?
    C15 C14 C19 C18 . . . . 1.6(4) ?
loop_
    _geom_hbond_atom_site_label_D
    _geom_hbond_atom_site_label_H
    _geom_hbond_atom_site_label_A
    _geom_hbond_site_symmetry_A
    _geom_hbond_distance_DH
    _geom_hbond_distance_HA
    _geom_hbond_distance_DA
    _geom_hbond_angle_DHA
    _geom_hbond_publ_flag
    N1 H1N O1 2_666 0.83(3) 2.24(3) 3.049(3) 165(3) y
    C19 H19 O1 2_666 0.93 2.57 3.342(3) 141 y
    C4 H4 N1 1_465 0.93 2.66 3.517(3) 153 y
data_global
_journal_date_recd_electronic     2012-01-18
_journal_date_accepted     2012-01-26
_journal_name_full     'Acta Crystallographica, Section E'
_journal_year     2012
_journal_volume     68
_journal_issue      2
_journal_page_first     m231
_journal_page_last     m231
_journal_paper_category     QM
_journal_paper_doi     10.1107/S1600536812003510
_journal_coeditor_code     BT5792
_publ_contact_author_name     'Leka Zorica'
_publ_contact_author_address
;
Faculty of Metallurgy and Technology
University of Montenegro
Cetinjski put bb
81000 Podgorica
Montenegro
Serbia
;
_publ_contact_author_email     zorica@ac.me
_publ_contact_author_fax     '+ 382 20 245 406'
_publ_contact_author_phone     '+ 382 20 245 406'
_publ_section_title
;
1-Ferrocenyl-3-(3-fluoroanilino)propan-1-one
;
loop_
    _publ_author_name
    _publ_author_address
    "Leka, Zorica"
;
Faculty of Metallurgy and Technology
University of Montenegro
Cetinjski put bb
81000 Podgorica
Montenegro
;
    "Novakovi\'c, Sla\/dana B."
;
'Vin\<ca' Institute of Nuclear Sciences
Laboratory of Theoretical Physics and Condensed Matter Physics
PO Box 522
11001 Belgrade
Serbia
;
    "Pejovi\'c, Anka"
;
Department of Chemistry, Faculty of Science
University of Kragujevac
R. Domanovi\'ca 12
34000 Kragujevac
Serbia
;
    "Bogdanovi\'c, Goran A."
;
'Vin\<ca' Institute of Nuclear Sciences
Laboratory of Theoretical Physics and Condensed Matter Physics
PO Box 522
11001 Belgrade
Serbia
;
    "Vuki\'cevi\'c, Rastko D."
;
Department of Chemistry, Faculty of Science
University of Kragujevac
R. Domanovi\'ca 12
34000 Kragujevac
Serbia
;
