# Supplementary material for: 1-Ferrocenyl-3-(3-fluoro­anilino)propan-1-one
Source: Acta Crystallogr Sect E Struct Rep Online. 2012 Jan 31;68(Pt 2):m231. doi: 10.1107/S1600536812003510 (PMC3274943; doi:10.1107/S1600536812003510)
Supplement: Supplementary file 2 [file e-68-0m231-Isup2.hkl]

#
# h,k,l, Fc-squared, Fo-squared, sigma(Fo-squared) and status flag
#
data_I
_shelx_title ' DS-235_739 in P-1'
_shelx_refln_list_code          4
_shelx_F_calc_maximum      122.23
_exptl_crystal_F_000       364.00
_reflns_d_resolution_high  0.7325
 
loop_
 _symmetry_equiv_pos_as_xyz
 'x, y, z'
 '-x, -y, -z'
 
_cell_length_a     7.6602
_cell_length_b     9.6438
_cell_length_c    12.0626
_cell_angle_alpha  86.548
_cell_angle_beta   73.590
_cell_angle_gamma  69.138
 
_shelx_F_squared_multiplier     1.000
 
loop_
 _refln_index_h
 _refln_index_k
 _refln_index_l
 _refln_F_squared_calc
 _refln_F_squared_meas
 _refln_F_squared_sigma
 _refln_observed_status
   1   0   0     2282.40     2328.77     35.51 o
   2   0   0      901.14      894.60     15.94 o
   3   0   0     1104.84     1130.69     12.91 o
   4   0   0     1396.65     1417.13     19.03 o
   5   0   0      410.86      420.90     12.66 o
   6   0   0      440.42      445.85     14.09 o
   7   0   0       74.82       87.40     14.00 o
   8   0   0      109.34      104.88     17.07 o
   9   0   0        1.85        3.45      4.08 o
  -8   1   0       13.10       10.14      6.71 o
  -7   1   0       41.22       38.99     10.10 o
  -6   1   0        3.65        3.15      2.50 o
  -5   1   0       97.07       94.63      5.66 o
  -4   1   0      332.30      334.66      8.84 o
  -3   1   0     1408.23     1427.72     27.67 o
  -2   1   0      899.22      908.24     10.39 o
  -1   1   0     1376.82     1428.19     12.16 o
   1   1   0     1706.55     1656.27     19.61 o
   2   1   0     1375.01     1371.96     30.93 o
   3   1   0      236.19      231.01      5.31 o
   4   1   0      214.18      219.76      6.62 o
   5   1   0      162.42      157.91      7.25 o
   6   1   0        6.57       12.41      2.58 o
   7   1   0       14.25       13.04      3.88 o
   8   1   0       37.36       34.01      9.49 o
   9   1   0       12.64       12.29      6.43 o
  -8   2   0       15.82        7.97      5.60 o
  -7   2   0        1.82       -3.93      5.02 o
  -6   2   0       91.56       95.85     15.06 o
  -5   2   0       77.93       84.92     14.24 o
  -4   2   0      122.69      123.07      5.85 o
  -3   2   0      471.39      501.22     10.54 o
  -2   2   0     3864.39     4203.99     35.53 o
  -1   2   0     2241.47     2269.43     21.03 o
   0   2   0     7652.03     7786.23    114.50 o
   1   2   0       58.35       74.10      3.16 o
   2   2   0      741.30      730.51     14.72 o
   3   2   0      468.47      477.43      8.85 o
   4   2   0      302.37      303.15     16.05 o
   5   2   0      246.77      244.59      8.50 o
   6   2   0      467.25      463.94     13.32 o
   7   2   0       11.45       18.02      4.21 o
   8   2   0       25.68       20.33      7.01 o
   9   2   0        1.57       -0.99     11.19 o
  -7   3   0      139.49      128.43     19.43 o
  -6   3   0       30.64       47.81     11.48 o
  -5   3   0      106.14      117.14     15.87 o
  -4   3   0      409.18      399.77     17.12 o
  -3   3   0      945.96      936.16     16.81 o
  -2   3   0        2.12        4.47      1.26 o
  -1   3   0     3114.25     3136.71    194.36 o
   0   3   0      212.62      222.27      7.82 o
   1   3   0     1130.61     1140.92     30.34 o
   2   3   0     1134.87     1092.64     16.21 o
   3   3   0     1952.02     2012.67     53.31 o
   4   3   0      919.30      875.78     18.45 o
   5   3   0      265.07      235.39     16.86 o
   6   3   0       31.42       28.61      3.18 o
   7   3   0      449.56      490.68     16.77 o
   8   3   0       55.26       70.56      8.51 o
   9   3   0       20.01       22.35      5.95 o
  -7   4   0        0.32        1.09      4.60 o
  -6   4   0       10.72       13.34      7.56 o
  -5   4   0       62.53       54.80     11.73 o
  -4   4   0       79.30       79.56     13.39 o
  -3   4   0      217.82      211.99      7.15 o
  -2   4   0      135.26      138.82      5.81 o
  -1   4   0      356.49      355.50     12.05 o
   0   4   0       19.80       21.51      2.98 o
   1   4   0      668.19      682.54     31.26 o
   2   4   0      173.47      185.03     13.68 o
   3   4   0       21.91       16.79      2.13 o
   4   4   0        8.08       10.10      2.81 o
   5   4   0      234.46      237.66      8.68 o
   6   4   0       36.49       33.29      2.92 o
   7   4   0        2.63        4.95      1.98 o
   8   4   0        5.52        4.40      2.14 o
   9   4   0       12.78       16.45      7.72 o
  -6   5   0       15.95       13.65      6.68 o
  -5   5   0        9.61        6.45      5.24 o
  -4   5   0        3.80        0.70      3.64 o
  -3   5   0      388.04      378.41     16.01 o
  -2   5   0       41.41       34.80      3.02 o
  -1   5   0      895.43      886.46     22.57 o
   0   5   0       10.14        8.97      3.26 o
   1   5   0     1373.13     1479.69     42.32 o
   2   5   0     1800.19     1801.85     50.36 o
   3   5   0      407.27      393.71     18.75 o
   4   5   0      100.81      101.27      5.68 o
   5   5   0      892.52      878.07     21.56 o
   6   5   0       91.06       96.92      7.03 o
   7   5   0      131.20      118.54      8.59 o
   8   5   0       90.80       88.50     10.47 o
   9   5   0       41.99       38.72      7.36 o
  -5   6   0       37.86       59.18     13.34 o
  -4   6   0       72.47       85.04     14.76 o
  -3   6   0      329.15      317.11     26.15 o
  -2   6   0      406.84      395.14     14.85 o
  -1   6   0      519.85      466.21     14.51 o
   0   6   0      441.07      428.25     15.93 o
   1   6   0      583.25      585.74     27.55 o
   2   6   0      696.01      716.14     32.15 o
   3   6   0      821.15      863.43     37.44 o
   4   6   0      555.91      509.99     41.96 o
   5   6   0       22.20       26.33      4.50 o
   6   6   0      344.26      346.77     14.62 o
   7   6   0      149.08      147.99     12.26 o
   8   6   0        6.51        8.79      3.58 o
   9   6   0        0.21       -2.49      5.97 o
  -5   7   0        0.00        4.24      5.26 o
  -4   7   0       13.92       15.09      7.83 o
  -3   7   0       33.07       27.14      8.98 o
  -2   7   0       24.57       23.50      5.50 o
  -1   7   0       58.80       56.31      5.64 o
   0   7   0        2.39        1.81      1.59 o
   1   7   0        0.00        0.97      3.34 o
   2   7   0        2.44        0.65      2.44 o
   3   7   0       15.84       15.22      6.06 o
   4   7   0       39.94       43.02      9.45 o
   5   7   0      485.58      517.50     19.30 o
   6   7   0        1.48        0.45      2.09 o
   7   7   0       33.90       35.99      6.17 o
   8   7   0        0.74       -1.46      3.14 o
   9   7   0        2.15        3.53      3.25 o
  -4   8   0       27.19       43.45     12.66 o
  -3   8   0       24.55       55.94     12.43 o
  -2   8   0      199.81      200.74     22.65 o
  -1   8   0       32.12       42.98      5.12 o
   0   8   0      101.25      108.58      7.90 o
   1   8   0      560.83      585.56     31.39 o
   2   8   0      564.34      594.12     33.06 o
   3   8   0       85.80       93.63     13.39 o
   4   8   0      431.41      445.79     30.82 o
   5   8   0        8.89        6.81      5.07 o
   6   8   0      128.82      131.55     12.65 o
   7   8   0       54.53       42.22     10.94 o
   8   8   0       38.34       42.55     11.27 o
   9   8   0       58.69       65.80     14.00 o
  -3   9   0        4.17        3.98      5.37 o
  -2   9   0       74.74       95.55     11.32 o
  -1   9   0      106.34      104.90     11.24 o
   0   9   0       97.04      103.18      8.20 o
   1   9   0        0.80        0.86      2.26 o
   2   9   0        0.45       11.48      6.08 o
   3   9   0        9.93       14.56      7.06 o
   4   9   0      206.14      197.21     21.38 o
   5   9   0        8.59        4.48      4.57 o
   6   9   0      109.27      132.95     13.31 o
   7   9   0       17.69       11.59     10.61 o
   8   9   0        1.79        6.13      4.30 o
  -2  10   0        9.79       10.66     15.07 o
  -1  10   0        3.01        0.77      4.90 o
   0  10   0       14.12       13.93      7.97 o
   1  10   0       12.27        6.80      2.46 o
   2  10   0       24.93       18.90      4.45 o
   3  10   0       27.76       28.13      8.63 o
   4  10   0       77.46       65.49     13.44 o
   5  10   0        0.37        0.04      4.38 o
   6  10   0       41.34       51.83     13.26 o
   7  10   0        3.36        4.60      4.97 o
  -1  11   0       13.07        5.43      3.11 o
   0  11   0       43.22       47.82     12.37 o
   1  11   0       52.12       64.57      9.31 o
   2  11   0       55.12       70.45     13.12 o
   3  11   0       29.89       18.47      8.06 o
   4  11   0       69.18       74.34     14.70 o
   5  11   0       77.09       68.72     14.29 o
   6  11   0       48.28       49.37      8.49 o
   2  12   0        5.55       -3.30      4.13 o
   3  12   0       81.53       81.08     15.52 o
   4  12   0        0.59       -5.74      5.74 o
   5  12   0       27.99       30.05     10.61 o
   3  13   0       38.43       26.58      9.13 o
  -3 -13   1       20.28       14.24      6.96 o
  -5 -12   1        8.83       17.97      8.78 o
  -4 -12   1       15.74       25.34      8.76 o
  -3 -12   1        3.38       -2.33      4.22 o
  -2 -12   1        6.94       13.50      6.74 o
  -6 -11   1        3.51       -6.30      6.30 o
  -5 -11   1        0.05        0.77      3.26 o
  -4 -11   1       85.63       77.69     15.07 o
  -3 -11   1        0.52       -6.04      6.04 o
  -2 -11   1       12.55        7.81      5.63 o
  -1 -11   1       13.78       13.81      7.23 o
   0 -11   1       25.67       30.67     10.18 o
   1 -11   1        0.59       -5.80      5.80 o
   2 -11   1       11.11       18.32      7.99 o
  -7 -10   1       38.82       35.90     11.49 o
  -6 -10   1       67.47       83.69     15.98 o
  -5 -10   1      128.09      150.67     15.25 o
  -4 -10   1       33.00       36.95     10.84 o
  -3 -10   1       97.40       93.27     14.98 o
  -2 -10   1       24.74       29.80      8.14 o
  -1 -10   1       74.73       89.45     20.83 o
   0 -10   1       81.16       84.34      9.93 o
   1 -10   1       44.17       42.10      8.55 o
   2 -10   1       33.65       42.09     15.00 o
  -8  -9   1       13.98        7.74      6.27 o
  -7  -9   1        0.57       -6.75      6.75 o
  -6  -9   1       14.71       15.73      7.62 o
  -5  -9   1      387.55      410.39     30.38 o
  -4  -9   1        5.65       -5.61      5.61 o
  -3  -9   1       38.32       33.15      8.67 o
  -2  -9   1      111.58      103.70      9.60 o
  -1  -9   1      161.99      157.11     12.95 o
   0  -9   1        0.20       -1.97      1.97 o
   1  -9   1       11.71       10.01      3.95 o
   2  -9   1        0.69        0.59      2.57 o
   3  -9   1       14.06       17.47      7.53 o
  -8  -8   1        1.94        3.51      5.16 o
  -7  -8   1        2.49        3.62      5.15 o
  -6  -8   1       31.53       18.79      7.40 o
  -5  -8   1      203.67      208.03     15.48 o
  -4  -8   1        2.01       -0.79      3.42 o
  -3  -8   1      159.35      171.57     18.10 o
  -2  -8   1       58.55       66.69     11.10 o
  -1  -8   1      127.42      137.67     10.11 o
   0  -8   1       75.11       76.98      6.88 o
   1  -8   1       89.39       85.80      7.21 o
   2  -8   1       79.49       87.83     11.69 o
   3  -8   1       74.68       87.81     15.51 o
   4  -8   1       11.42        6.75      5.33 o
  -9  -7   1        2.00        0.45      3.02 o
  -8  -7   1       63.12       57.56      8.84 o
  -7  -7   1      215.12      196.53     14.60 o
  -6  -7   1      151.97      146.44     11.54 o
  -5  -7   1      402.07      403.24     20.49 o
  -4  -7   1      273.09      259.84     22.30 o
  -3  -7   1      437.42      459.83     28.37 o
  -2  -7   1      272.31      302.57     22.05 o
  -1  -7   1      414.98      426.92     21.62 o
   0  -7   1      336.71      338.49     15.03 o
   1  -7   1      913.19      945.33     22.55 o
   2  -7   1      231.24      233.85     15.58 o
   3  -7   1       68.46       87.71     14.32 o
   4  -7   1       29.92       22.79      9.70 o
   5  -7   1       24.66       51.47     12.67 o
  -9  -6   1       52.65       47.60      8.36 o
  -8  -6   1       31.10       31.61      6.59 o
  -7  -6   1       70.52       57.00     10.23 o
  -6  -6   1      108.88      104.52      9.90 o
  -5  -6   1      171.56      174.52      9.70 o
  -4  -6   1       74.23       56.28      4.75 o
  -3  -6   1        5.54        4.75      1.71 o
  -2  -6   1      314.92      323.55     21.35 o
  -1  -6   1      157.41      158.52     13.88 o
   0  -6   1       73.09       89.15      7.07 o
   1  -6   1      327.54      316.14     13.21 o
   2  -6   1       41.29       45.25      4.42 o
   3  -6   1        0.06       -2.10      4.96 o
   4  -6   1        2.63        2.46      2.91 o
   5  -6   1        2.56       -0.09      3.13 o
  -9  -5   1       18.05       21.45      6.09 o
  -8  -5   1      109.63      111.23     12.06 o
  -7  -5   1      119.16      128.72      8.89 o
  -6  -5   1      131.06      132.86      8.26 o
  -5  -5   1       51.55       50.65      6.32 o
  -4  -5   1      345.18      339.14     23.34 o
  -3  -5   1     1557.70     1433.29     91.61 o
  -2  -5   1     2075.39     2194.33     57.31 o
  -1  -5   1     1384.15     1462.69     42.42 o
   0  -5   1       31.16       29.77      3.83 o
   1  -5   1       87.26       78.77      4.71 o
   2  -5   1      529.55      532.84     11.38 o
   3  -5   1      174.49      162.16     19.58 o
   4  -5   1      116.33      132.74     17.17 o
   5  -5   1       68.64       76.91     14.23 o
   6  -5   1       23.47       30.85      9.61 o
  -9  -4   1        5.05        8.72      5.58 o
  -8  -4   1      109.28      117.00     12.00 o
  -7  -4   1        1.44        4.57      1.65 o
  -6  -4   1      626.57      636.67     22.34 o
  -5  -4   1        6.90        5.08      1.37 o
  -4  -4   1     1517.25     1488.43     39.98 o
  -3  -4   1     1205.11     1165.78     44.73 o
  -2  -4   1      457.35      424.60     13.31 o
  -1  -4   1      370.52      339.30     12.12 o
   0  -4   1     1088.86     1077.00     17.46 o
   1  -4   1        6.53        2.34      0.89 o
   2  -4   1      467.67      470.45      9.30 o
   3  -4   1      369.83      341.36     18.40 o
   4  -4   1       88.98       81.52     13.19 o
   5  -4   1        2.17       -3.22      3.22 o
   6  -4   1       90.78       88.69     15.44 o
   7  -4   1        5.37        6.46      6.13 o
  -9  -3   1        0.50        5.79      5.46 o
  -8  -3   1        0.54        5.36      2.83 o
  -7  -3   1       40.97       37.84      4.28 o
  -6  -3   1       79.23       77.40      5.41 o
  -5  -3   1      135.78      117.18     15.08 o
  -4  -3   1      130.12      145.80      5.15 o
  -3  -3   1       11.10        9.74      1.46 o
  -2  -3   1       35.96       37.25      2.33 o
  -1  -3   1        3.63        7.57      2.14 o
   0  -3   1     1102.86     1097.73     14.00 o
   1  -3   1      597.44      663.11     17.96 o
   2  -3   1        0.54        1.97      0.79 o
   3  -3   1       49.62       48.96      3.61 o
   4  -3   1      276.51      257.73     21.13 o
   5  -3   1       18.34       15.98      4.15 o
   6  -3   1       26.36       19.98      8.27 o
   7  -3   1        0.24        6.05      6.44 o
  -9  -2   1        6.33        8.35      5.90 o
  -8  -2   1       77.01       62.75      9.29 o
  -7  -2   1       13.25       12.10      3.29 o
  -6  -2   1      299.10      329.50     15.81 o
  -5  -2   1      319.66      289.67     18.86 o
  -4  -2   1     1626.96     1465.92    113.73 o
  -3  -2   1      892.19      857.89     12.53 o
  -2  -2   1      692.13      698.37     11.16 o
  -1  -2   1     1504.52     1502.86     17.36 o
   0  -2   1     5373.73     5271.25     67.81 o
   1  -2   1     2645.57     2828.82     23.45 o
   2  -2   1     2397.17     2504.67    115.10 o
   3  -2   1     1670.58     1665.59    156.00 o
   4  -2   1      781.83      752.37     18.60 o
   5  -2   1       53.26       55.84      4.32 o
   6  -2   1      331.34      314.99     20.19 o
   7  -2   1       17.37       11.89      5.53 o
   8  -2   1       45.26       53.95     13.74 o
  -9  -1   1       22.44       18.01      8.62 o
  -8  -1   1       22.69       18.86      5.53 o
  -7  -1   1      708.53      737.59     26.37 o
  -6  -1   1       13.78       13.89      7.22 o
  -5  -1   1      101.76      102.88      8.13 o
  -4  -1   1      826.29      818.29     15.19 o
  -3  -1   1     1195.26     1180.09     12.46 o
  -2  -1   1     1170.35     1132.51     15.39 o
  -1  -1   1    14940.94    14369.80    388.31 o
   1  -1   1     6762.70     7248.88     61.14 o
   2  -1   1        2.37        2.65      1.82 o
   3  -1   1      657.22      646.18     10.00 o
   4  -1   1      618.29      606.29     12.66 o
   5  -1   1      250.01      240.86      7.74 o
   6  -1   1       75.85       69.31      8.07 o
   7  -1   1      137.73      127.19     11.26 o
   8  -1   1        5.21        5.01      3.94 o
  -8   0   1        3.46       14.82      5.79 o
  -7   0   1        0.30        3.32      2.99 o
  -6   0   1        2.45        4.21      2.86 o
  -5   0   1       10.55        6.89      5.75 o
  -4   0   1      303.82      318.13     11.18 o
  -3   0   1      389.25      373.95      9.00 o
  -2   0   1       24.21       23.50      1.77 o
  -1   0   1     1795.84     1913.87     54.88 o
   2   0   1      164.27      179.45      3.46 o
   3   0   1       11.50       13.13      1.81 o
   4   0   1      254.93      255.52      7.60 o
   5   0   1       19.60       16.02      1.93 o
   6   0   1      252.54      260.05     10.54 o
   7   0   1      112.92      112.68     10.12 o
   8   0   1       22.86       53.00     12.34 o
   9   0   1        0.60       -3.17      4.70 o
  -8   1   1        6.23        7.63      6.34 o
  -7   1   1      151.56      169.15     20.59 o
  -6   1   1      135.03      138.48     10.28 o
  -5   1   1      681.72      679.48     21.65 o
  -4   1   1     1172.36     1288.91     69.86 o
  -3   1   1     1062.16     1068.46     17.25 o
  -2   1   1      140.00      132.58      4.39 o
  -1   1   1    13264.57    13646.58    140.30 o
   1   1   1     3859.06     4030.30     61.05 o
   2   1   1        2.42        3.10      1.43 o
   3   1   1      896.96      866.57     14.59 o
   4   1   1     1115.79     1097.43     18.57 o
   5   1   1      854.03      839.23     24.61 o
   6   1   1        1.30       -0.18      1.40 o
   7   1   1       35.11       32.75      3.94 o
   8   1   1       33.49       33.06      9.37 o
   9   1   1       29.96       32.56     10.25 o
  -8   2   1       46.31       57.50     14.09 o
  -7   2   1       41.51       58.30     12.74 o
  -6   2   1       21.37       21.57      7.69 o
  -5   2   1       55.28       55.48      6.28 o
  -4   2   1      226.81      244.98     11.94 o
  -3   2   1      183.91      171.67      7.86 o
  -2   2   1      348.41      352.81      8.88 o
  -1   2   1      371.61      393.29     13.28 o
   0   2   1    12215.32    12501.22    195.18 o
   1   2   1      843.82      868.58     22.94 o
   2   2   1     1132.22     1152.41     16.54 o
   3   2   1        4.82        7.18      1.25 o
   4   2   1       30.90       26.86      3.05 o
   5   2   1      114.37      110.55      5.89 o
   6   2   1       25.46       21.94      3.18 o
   7   2   1       23.05       25.47      3.51 o
   8   2   1       27.93       28.05      8.14 o
   9   2   1        8.88        6.25      6.36 o
  -7   3   1       37.47       37.53      7.86 o
  -6   3   1        4.80       -0.44      2.94 o
  -5   3   1        0.10       -4.72      5.93 o
  -4   3   1        0.64        0.21      1.15 o
  -3   3   1      107.16      109.54      6.36 o
  -2   3   1      222.14      232.23      8.71 o
  -1   3   1     2019.01     2111.07     74.16 o
   0   3   1      549.11      549.88     20.86 o
   1   3   1     1079.11     1058.39     29.13 o
   2   3   1      120.51      123.98      6.81 o
   3   3   1       64.89       63.71      3.63 o
   4   3   1       62.59       64.44      4.67 o
   5   3   1      274.29      280.24      9.31 o
   6   3   1       12.88       11.28      2.04 o
   7   3   1       62.53       68.88      6.29 o
   8   3   1       20.20       19.50      3.78 o
   9   3   1        0.61       -3.84      4.94 o
  -7   4   1        5.78       -2.10      4.21 o
  -6   4   1       44.40       50.02     12.39 o
  -5   4   1       52.28       63.13     12.72 o
  -4   4   1      123.41      127.97      8.24 o
  -3   4   1      180.91      183.67      9.75 o
  -2   4   1     2631.71     2588.75     33.17 o
  -1   4   1      289.34      304.73      8.93 o
   0   4   1      591.28      569.83     16.58 o
   1   4   1     2279.74     2220.89     51.05 o
   2   4   1     1779.62     1542.06    109.98 o
   3   4   1     1340.15     1305.18     65.74 o
   4   4   1      579.16      612.50     28.82 o
   5   4   1       94.20       90.51      6.29 o
   6   4   1      263.13      251.96      9.81 o
   7   4   1      136.76      135.42      8.81 o
   8   4   1      113.45      127.88      9.13 o
   9   4   1       30.57       25.19      8.31 o
  -6   5   1        7.94        4.31      2.65 o
  -5   5   1       19.95       32.59      9.58 o
  -4   5   1      170.96      172.98     20.01 o
  -3   5   1       18.46       10.23      4.38 o
  -2   5   1        0.79        1.18      1.94 o
  -1   5   1       20.34       14.92      3.17 o
   0   5   1      554.03      556.70     13.86 o
   1   5   1        3.44       -0.04      2.62 o
   2   5   1       55.26       54.74      8.01 o
   3   5   1      353.94      337.09     11.02 o
   4   5   1      404.55      431.20     25.52 o
   5   5   1        7.52        4.36      3.18 o
   6   5   1        1.86        5.90      2.49 o
   7   5   1       50.10       48.14      9.50 o
   8   5   1        7.77        6.38      3.20 o
   9   5   1        3.87       -0.74      4.07 o
  -6   6   1        6.37       23.65      9.66 o
  -5   6   1        3.27       -0.29      2.58 o
  -4   6   1       88.67      105.48     16.55 o
  -3   6   1       22.75       27.99      7.85 o
  -2   6   1     1049.20     1012.74     23.10 o
  -1   6   1       25.77       28.70      3.90 o
   0   6   1      219.10      223.70     14.41 o
   1   6   1      320.38      332.05     20.14 o
   2   6   1      389.29      408.19     23.80 o
   3   6   1      617.01      652.65     31.96 o
   4   6   1      869.20      882.99     22.23 o
   5   6   1        1.52        3.18      2.55 o
   6   6   1       46.30       43.06      6.20 o
   7   6   1       89.66       91.55      7.86 o
   8   6   1       81.54       79.15     15.79 o
   9   6   1       16.22       20.76      5.27 o
  10   6   1       27.54       25.48      9.82 o
  -5   7   1       37.66       45.08     10.99 o
  -4   7   1       21.33       34.76      6.60 o
  -3   7   1      157.89      184.48     21.39 o
  -2   7   1      140.00      155.17      9.32 o
  -1   7   1      182.75      187.57      8.03 o
   0   7   1      386.08      375.88     12.30 o
   1   7   1      600.88      656.98     31.23 o
   2   7   1      845.51      927.14     39.24 o
   3   7   1      151.76      134.29     15.12 o
   4   7   1        1.57        4.09      3.41 o
   5   7   1      203.66      219.12     11.95 o
   6   7   1       60.08       59.86      8.60 o
   7   7   1       84.12       87.93      7.87 o
   8   7   1      109.37       92.33     10.19 o
   9   7   1        7.77        5.32      3.15 o
  10   7   1       13.94       15.94      7.48 o
  -4   8   1        2.12        0.18      5.28 o
  -3   8   1       46.94       52.79     12.68 o
  -2   8   1        3.19        2.48      2.82 o
  -1   8   1       73.65       74.67      7.02 o
   0   8   1        1.51        1.60      1.87 o
   1   8   1      130.50      145.90     15.64 o
   2   8   1       59.91       56.49     10.08 o
   3   8   1       96.95       91.99     13.46 o
   4   8   1        0.38        0.70      4.29 o
   5   8   1        0.11        6.16      4.44 o
   6   8   1        0.25       -5.62      5.62 o
   7   8   1        8.93       16.46      5.14 o
   8   8   1       17.61        9.17      4.62 o
   9   8   1        3.66       10.25      6.05 o
  -3   9   1       34.96       34.74     10.62 o
  -2   9   1       14.86       17.10      5.89 o
  -1   9   1       79.31       70.30      9.42 o
   0   9   1       81.12       86.51      7.80 o
   1   9   1       11.17       13.95      5.62 o
   2   9   1       33.40       36.71      9.20 o
   3   9   1      192.38      211.38     21.47 o
   4   9   1        4.84        0.68      3.64 o
   5   9   1      253.23      305.32     27.88 o
   6   9   1      121.75      141.11     18.98 o
   7   9   1        8.68       15.83      5.53 o
   8   9   1        0.96        0.34      3.41 o
  -2  10   1        8.89       13.48      5.40 o
  -1  10   1       31.07       20.94      5.48 o
   0  10   1       13.29       14.24      4.91 o
   1  10   1       63.03       70.99      8.63 o
   2  10   1       54.40       51.25     10.76 o
   3  10   1       85.61       90.98     15.11 o
   4  10   1      104.42      100.53     16.25 o
   5  10   1      101.57      117.63     18.02 o
   6  10   1        9.95       14.63      7.08 o
   7  10   1       38.82       38.13      8.13 o
  -1  11   1        0.42       -3.19      3.44 o
   0  11   1        0.12       -3.07      3.07 o
   1  11   1        4.53        8.30      3.13 o
   2  11   1        4.94       12.97      6.56 o
   3  11   1        1.84       -7.14      7.14 o
   4  11   1       57.30       66.23     14.14 o
   5  11   1        1.99       -3.30      4.44 o
   6  11   1        0.89       -2.95      3.47 o
   2  12   1       40.32       47.47     11.15 o
   3  12   1       18.29       16.89      7.57 o
   4  12   1       33.35       27.96     10.14 o
   5  12   1       42.79       38.85     11.62 o
   3  13   1        2.53       -7.33      7.33 o
  -4 -12   2       14.50       13.13      6.41 o
  -3 -12   2       23.86       18.31      8.13 o
  -2 -12   2       38.08       59.68     12.48 o
  -5 -11   2       60.59       69.63     14.43 o
  -4 -11   2       24.31       19.95      8.21 o
  -3 -11   2       18.36        8.94      4.53 o
  -2 -11   2       39.36       45.35     11.42 o
  -1 -11   2        3.94       -3.35      4.87 o
   0 -11   2        2.11        3.09      3.91 o
  -6 -10   2        7.51        3.29      3.84 o
  -5 -10   2        1.05       10.24      7.63 o
  -4 -10   2        0.12        1.90      2.60 o
  -3 -10   2        5.25        4.02      4.51 o
  -2 -10   2        1.46       -4.85      4.85 o
  -1 -10   2        3.77        2.68      2.76 o
   0 -10   2        0.04        6.41      3.01 o
   1 -10   2       34.65       21.30      6.05 o
   2 -10   2        0.43        3.57      3.32 o
   3 -10   2        3.08        1.18      3.76 o
  -7  -9   2       24.90       39.09     10.52 o
  -6  -9   2       57.87       42.17     10.61 o
  -5  -9   2      134.28      162.17     19.80 o
  -4  -9   2      256.39      284.50     18.31 o
  -3  -9   2       30.98       40.87      9.72 o
  -2  -9   2      107.64      121.47     15.54 o
  -1  -9   2      135.08      132.15     26.40 o
   0  -9   2       89.34       96.72      7.79 o
   1  -9   2      119.44      120.01     11.72 o
   2  -9   2       50.41       54.71      8.80 o
   3  -9   2       46.67       56.68     12.70 o
  -8  -8   2       29.18       29.00     10.07 o
  -7  -8   2       75.15       92.09     15.94 o
  -6  -8   2      300.84      282.13     26.19 o
  -5  -8   2       62.98       74.07     13.22 o
  -4  -8   2        0.86        4.87      3.15 o
  -3  -8   2       19.59       22.23      8.02 o
  -2  -8   2      121.08      118.66     13.31 o
  -1  -8   2       53.04       55.75      6.23 o
   0  -8   2      278.37      273.63     12.28 o
   1  -8   2        0.27       -0.84      1.50 o
   2  -8   2       23.14       22.65      7.36 o
   3  -8   2        0.43        6.51      4.38 o
   4  -8   2        4.65       12.16      6.44 o
  -9  -7   2        0.45        6.94      5.68 o
  -8  -7   2        1.82       -0.05      2.70 o
  -7  -7   2       83.02       98.33     10.78 o
  -6  -7   2      266.82      274.68     24.65 o
  -5  -7   2       14.13       12.55      5.70 o
  -4  -7   2       86.18       72.83     11.84 o
  -3  -7   2      152.97      120.57     36.34 o
  -2  -7   2      139.47      135.68      6.09 o
  -1  -7   2       85.93       82.07      6.82 o
   0  -7   2      538.96      496.20     20.63 o
   1  -7   2      471.66      478.16     15.44 o
   2  -7   2       61.42       78.59      9.13 o
   3  -7   2        2.91        8.87      5.95 o
   4  -7   2       16.35       15.93      6.15 o
   5  -7   2        2.43        5.94      6.24 o
  -9  -6   2       28.63       23.43      9.38 o
  -8  -6   2       77.52       74.07     10.03 o
  -7  -6   2       32.44       31.90      6.46 o
  -6  -6   2       57.38       60.73     10.71 o
  -5  -6   2      523.42      548.26     21.40 o
  -4  -6   2      532.97      494.18     42.82 o
  -3  -6   2      653.82      492.97     96.08 o
  -2  -6   2     1139.13     1073.54     61.38 o
  -1  -6   2      244.79      210.62     17.32 o
   0  -6   2      505.26      501.13     19.79 o
   1  -6   2        2.39        0.41      1.53 o
   2  -6   2      357.04      369.83     18.46 o
   3  -6   2      188.92      206.76     20.54 o
   4  -6   2       31.76       33.01      9.32 o
   5  -6   2       28.07       35.35      9.93 o
   6  -6   2       58.11       60.78     14.32 o
  -9  -5   2        0.21       -4.12      4.12 o
  -8  -5   2        1.07        2.73      3.05 o
  -7  -5   2      127.81      126.94     11.99 o
  -6  -5   2       36.59       31.77      4.11 o
  -5  -5   2       59.08       69.64      7.59 o
  -4  -5   2       60.64       52.47      5.21 o
  -3  -5   2      145.24      130.01      7.74 o
  -2  -5   2        6.94        8.88      1.28 o
  -1  -5   2       47.03       46.07      4.17 o
   0  -5   2       16.00       18.93      3.19 o
   1  -5   2      128.80      118.74      5.23 o
   2  -5   2      106.00      112.33      5.44 o
   3  -5   2        1.23        0.37      1.98 o
   4  -5   2       39.12       38.51      9.52 o
   5  -5   2        0.67        7.94      7.18 o
   6  -5   2        0.14        9.70      6.17 o
  -9  -4   2        0.10       -3.87      4.95 o
  -8  -4   2       25.26       33.70      7.06 o
  -7  -4   2      313.12      310.99     14.39 o
  -6  -4   2        2.72        5.93      2.38 o
  -5  -4   2       78.17       82.35      5.99 o
  -4  -4   2      324.49      327.44     11.92 o
  -3  -4   2      735.94      649.45     16.86 o
  -2  -4   2      415.75      389.70      9.95 o
  -1  -4   2      336.19      380.05     15.80 o
   0  -4   2     1208.21     1170.87     42.22 o
   1  -4   2      533.45      522.72     10.29 o
   2  -4   2      346.28      345.07      9.21 o
   3  -4   2      221.82      208.75     35.61 o
   4  -4   2      141.33      162.32     12.46 o
   5  -4   2       11.31       15.47      7.65 o
   6  -4   2       22.95       17.01      7.71 o
   7  -4   2        6.36        6.50      4.05 o
  -8  -3   2       29.57       34.50     10.61 o
  -7  -3   2      280.17      308.45     14.40 o
  -6  -3   2       52.43       57.73      4.71 o
  -5  -3   2      537.35      540.80     12.94 o
  -4  -3   2      646.86      645.16     23.01 o
  -3  -3   2     1539.49     1481.63     45.78 o
  -2  -3   2     1362.64     1252.66     32.42 o
  -1  -3   2     3872.97     3732.30     37.84 o
   0  -3   2       18.43       20.39      1.95 o
   1  -3   2      119.36      113.72      5.21 o
   2  -3   2     2224.33     2248.15     49.94 o
   3  -3   2     1167.59     1241.41     30.79 o
   4  -3   2       68.60       67.46      7.50 o
   5  -3   2      253.42      258.78     15.94 o
   6  -3   2       55.52       59.28      8.43 o
   7  -3   2      160.59      154.82     21.24 o
  -8  -2   2      103.52      103.89      9.15 o
  -7  -2   2        0.11        3.86      2.48 o
  -6  -2   2      118.48      124.15      8.56 o
  -5  -2   2        5.42        7.63      2.33 o
  -4  -2   2      220.08      214.10      7.22 o
  -3  -2   2      622.56      655.10     11.08 o
  -2  -2   2      366.65      365.05      8.32 o
  -1  -2   2       42.18       38.31      2.83 o
   0  -2   2      679.13      670.80      8.68 o
   1  -2   2      196.18      203.83      3.88 o
   2  -2   2      232.43      225.22     14.12 o
   3  -2   2       16.43       24.17      5.52 o
   4  -2   2       24.45       20.98      5.91 o
   5  -2   2       14.19       17.95      4.62 o
   6  -2   2       36.93       38.11      6.39 o
   7  -2   2       13.77       14.12      4.35 o
   8  -2   2        0.32        1.55      3.80 o
  -9  -1   2       20.51       22.96      9.29 o
  -8  -1   2        5.35       12.80      4.89 o
  -7  -1   2       58.01       62.79      6.84 o
  -6  -1   2       28.58       31.46      4.67 o
  -5  -1   2      325.72      348.90     13.27 o
  -4  -1   2      769.85      828.84     18.89 o
  -3  -1   2     1754.01     1842.82     27.14 o
  -2  -1   2       20.30       22.19      4.35 o
  -1  -1   2     5286.95     5242.50     83.35 o
   0  -1   2     8045.93     7976.15     73.59 o
   1  -1   2      265.99      261.81      4.01 o
   2  -1   2        6.21        8.66      2.26 o
   3  -1   2     1245.47     1248.56     36.51 o
   4  -1   2      769.43      732.48     14.67 o
   5  -1   2      809.73      771.40     30.28 o
   6  -1   2        0.56        5.58      2.72 o
   7  -1   2      149.50      152.99     12.82 o
   8  -1   2       30.20       46.46     11.70 o
  -8   0   2      102.34      116.78     13.20 o
  -7   0   2        7.26        2.27      3.28 o
  -6   0   2      310.95      342.56     14.80 o
  -5   0   2      425.04      470.05     15.92 o
  -4   0   2      464.96      471.12     20.11 o
  -3   0   2      859.23      816.44     13.53 o
  -2   0   2     1010.66      978.42     12.06 o
  -1   0   2      464.80      538.65     12.76 o
   0   0   2     4555.54     4422.78     67.17 o
   1   0   2     4132.80     4205.63     36.51 o
   2   0   2      424.33      414.62      7.44 o
   3   0   2      252.80      245.19      6.23 o
   4   0   2      487.25      488.00     10.10 o
   5   0   2        2.60        1.48      1.28 o
   6   0   2      137.70      134.86      7.49 o
   7   0   2       23.76       22.15      5.63 o
   8   0   2       17.89        8.32      4.59 o
   9   0   2       14.12       19.50      8.62 o
  -8   1   2        2.81        3.31      5.76 o
  -7   1   2       24.51       24.42     12.57 o
  -6   1   2       11.62        7.17      3.03 o
  -5   1   2      296.64      312.11     17.05 o
  -4   1   2        4.87        7.46      3.35 o
  -3   1   2       10.81       10.86      2.73 o
  -2   1   2      218.79      224.17      5.76 o
  -1   1   2     1177.11     1158.38     30.28 o
   0   1   2       16.05       17.10      3.14 o
   1   1   2      421.46      400.39      9.88 o
   2   1   2      634.43      670.06     14.20 o
   3   1   2       93.78      112.00      5.66 o
   4   1   2      505.36      547.09     11.98 o
   5   1   2      202.52      189.76      7.58 o
   6   1   2        0.26        2.21      1.66 o
   7   1   2       11.79       10.31      2.42 o
   8   1   2        1.28       -1.15      4.62 o
   9   1   2        0.10       -2.09      4.70 o
  -7   2   2       27.91       34.34      7.04 o
  -6   2   2       88.59       80.13     10.12 o
  -5   2   2       30.96       39.71     10.86 o
  -4   2   2      155.60      168.18     10.58 o
  -3   2   2      176.03      170.83     12.81 o
  -2   2   2      812.80      793.64     15.65 o
  -1   2   2      838.63      834.87     12.70 o
   0   2   2     2644.09     2830.81     44.67 o
   1   2   2        9.96       38.19     20.38 o
   2   2   2     2433.73     2477.81     28.96 o
   3   2   2       93.95      130.26      5.72 o
   4   2   2     3135.94     3375.85     49.74 o
   5   2   2        7.07        4.04      1.26 o
   6   2   2      222.72      209.10      9.20 o
   7   2   2      242.70      239.19     10.65 o
   8   2   2       63.66       65.30     12.99 o
   9   2   2        0.59       14.95      7.28 o
  -7   3   2       14.92       16.33      8.15 o
  -6   3   2       63.95       60.41      9.28 o
  -5   3   2       40.96       39.24      4.87 o
  -4   3   2      237.96      266.17     13.73 o
  -3   3   2      324.89      337.80     12.07 o
  -2   3   2       20.84       32.92      4.10 o
  -1   3   2      258.22      251.12      7.13 o
   0   3   2      114.50       96.77      4.36 o
   1   3   2      372.40      371.59     17.19 o
   2   3   2      217.20      239.20     15.00 o
   3   3   2        7.39        7.21      2.14 o
   4   3   2     1025.71     1108.77     21.31 o
   5   3   2      348.56      342.50     12.29 o
   6   3   2       65.48       65.14      4.12 o
   7   3   2        1.52        4.26      1.53 o
   8   3   2       91.81       88.99      7.67 o
   9   3   2      116.01      124.14     22.07 o
  10   3   2       30.71       20.48      7.81 o
  -6   4   2        9.15        5.91     11.41 o
  -5   4   2        2.50        3.00      4.20 o
  -4   4   2        2.00        0.21      1.38 o
  -3   4   2        3.97        5.42      5.66 o
  -2   4   2      384.35      410.26     12.59 o
  -1   4   2      113.27      102.23      5.69 o
   0   4   2       14.17       19.64      2.64 o
   1   4   2       21.92       18.44      4.88 o
   2   4   2      653.55      670.82     26.85 o
   3   4   2      118.25      123.38     11.64 o
   4   4   2      919.84      944.11     25.22 o
   5   4   2        0.99        1.25      1.69 o
   6   4   2        0.64        1.97      2.38 o
   7   4   2        1.09        2.21      1.37 o
   8   4   2       12.86       10.61      4.27 o
   9   4   2        1.31        0.36      3.14 o
  -6   5   2       26.93       34.45      7.58 o
  -5   5   2       20.61       31.47      6.93 o
  -4   5   2       81.49       90.63     11.14 o
  -3   5   2      766.47      785.17     21.28 o
  -2   5   2       47.44       59.39      4.59 o
  -1   5   2      567.96      587.33     14.99 o
   0   5   2      955.74      952.22     19.88 o
   1   5   2     1348.64     1313.50     40.52 o
   2   5   2     1529.09     1514.94     45.50 o
   3   5   2     1031.34     1084.75     39.04 o
   4   5   2      290.34      266.08     19.59 o
   5   5   2      179.11      188.74     17.55 o
   6   5   2      306.00      311.46     16.55 o
   7   5   2      253.36      247.65     10.72 o
   8   5   2      135.88      126.84      9.40 o
   9   5   2       42.49       34.85      6.41 o
  -6   6   2        6.57        2.28      3.94 o
  -5   6   2       26.47       33.62      7.36 o
  -4   6   2       15.50       25.49      5.68 o
  -3   6   2       12.87       18.17      4.29 o
  -2   6   2      108.03       96.64      6.06 o
  -1   6   2       75.58       79.64      5.61 o
   0   6   2       87.06       82.79      5.60 o
   1   6   2      734.90      722.26     31.35 o
   2   6   2      121.57       98.80     11.62 o
   3   6   2      344.90      247.42     48.34 o
   4   6   2        1.93        6.84      4.16 o
   5   6   2       24.51       21.00      6.93 o
   6   6   2       26.49       22.83      7.10 o
   7   6   2       69.89       67.27      8.47 o
   8   6   2       18.11       13.03      6.14 o
   9   6   2        6.55       12.19      6.06 o
  10   6   2        7.52       20.93      8.74 o
  -4   7   2        7.80        2.46      3.32 o
  -3   7   2      110.62       89.36      9.72 o
  -2   7   2       42.20       44.65      4.35 o
  -1   7   2       53.16       52.18      5.95 o
   0   7   2        8.06        2.74      2.93 o
   1   7   2      269.12      252.28     19.27 o
   2   7   2      270.01      280.30     20.77 o
   3   7   2       59.99       60.09     10.80 o
   4   7   2       24.20       17.77      2.52 o
   5   7   2       50.36       49.89      7.11 o
   6   7   2      118.63      109.75      9.51 o
   7   7   2       79.92       87.45     18.99 o
   8   7   2       76.04       71.95      7.73 o
   9   7   2       55.97       56.61      8.83 o
  10   7   2        6.66        2.96      3.46 o
  -3   8   2       14.90       22.47      8.99 o
  -2   8   2      135.43      130.46     21.54 o
  -1   8   2      101.28      113.10      8.57 o
   0   8   2        3.23        0.70      2.25 o
   1   8   2       77.14       85.27     11.85 o
   2   8   2       88.60       95.66     13.37 o
   3   8   2      244.35      258.72     22.59 o
   4   8   2      264.85      306.08     25.41 o
   5   8   2      140.12      180.55     20.59 o
   6   8   2       62.71       90.86     15.26 o
   7   8   2       84.30      114.28     17.19 o
   8   8   2       17.29       20.47      5.76 o
   9   8   2       21.56       19.19      7.02 o
  -3   9   2        0.18        0.00      3.87 o
  -2   9   2       20.06       26.16      6.35 o
  -1   9   2        0.70        9.10      3.97 o
   0   9   2       18.60       22.43      4.13 o
   1   9   2       16.63       22.76      6.74 o
   2   9   2       62.53       53.61     10.87 o
   3   9   2        4.62       15.41      6.40 o
   4   9   2       30.80       38.89      9.86 o
   5   9   2       17.47       26.71      9.27 o
   6   9   2       32.05       36.43      9.51 o
   7   9   2       62.81       49.01     12.01 o
   8   9   2       87.76      102.28     12.51 o
  -2  10   2        5.86        6.87      6.37 o
  -1  10   2       15.45       10.23      4.13 o
   0  10   2        7.36        3.70      2.13 o
   1  10   2       75.73       93.28     14.28 o
   2  10   2       70.21       62.62     12.21 o
   3  10   2       14.99       22.16      8.33 o
   4  10   2        3.32        0.65      3.54 o
   5  10   2       51.03       53.84     12.72 o
   6  10   2       11.43       19.78      7.54 o
   7  10   2        2.56        1.53      4.51 o
  -1  11   2       21.91       20.00      8.03 o
   0  11   2       39.49       36.24      8.52 o
   1  11   2       13.21       21.86      4.44 o
   2  11   2       41.97       40.55     10.62 o
   3  11   2      118.38      111.08     17.72 o
   4  11   2      139.67      167.06     22.02 o
   5  11   2       68.67       78.03     15.80 o
   6  11   2       58.31       49.77     12.54 o
   0  12   2        2.03        0.25      3.43 o
   2  12   2        0.09       -1.81      3.97 o
   3  12   2       11.96        5.07      4.28 o
   4  12   2        2.72        5.33      4.70 o
   5  12   2        0.44        7.65      6.46 o
   3  13   2        7.77       15.56      7.59 o
  -3 -12   3        0.27       -5.98      5.98 o
  -2 -12   3        6.11       -0.62      3.57 o
  -5 -11   3       14.78       13.63      6.16 o
  -4 -11   3       17.71       20.35      8.37 o
  -3 -11   3       32.51       24.84      8.40 o
  -2 -11   3       25.46       21.69      6.74 o
  -1 -11   3        1.96        0.39      6.44 o
   0 -11   3       19.42       21.43      8.99 o
  -6 -10   3       86.88       78.15     15.62 o
  -5 -10   3       55.83       54.05     12.41 o
  -4 -10   3       53.62       44.51     10.57 o
  -3 -10   3       17.03       30.24      8.78 o
  -2 -10   3       30.48       40.61      9.64 o
  -1 -10   3       85.79       87.50     13.12 o
   0 -10   3       56.21       60.02     13.16 o
   1 -10   3        1.77       -0.02      3.03 o
   2 -10   3       28.14       21.74      6.01 o
   3 -10   3       16.14       25.58      9.07 o
  -7  -9   3       27.74       22.08      8.31 o
  -6  -9   3        0.08       -0.21      5.40 o
  -5  -9   3        0.03       -0.52      4.45 o
  -4  -9   3        4.33        8.21      5.43 o
  -3  -9   3        4.88        9.03      5.78 o
  -2  -9   3        0.05       -1.33      3.49 o
  -1  -9   3        5.85        7.97      4.34 o
   0  -9   3       62.95       58.10      5.86 o
   1  -9   3        0.12        0.58      3.30 o
   2  -9   3        7.15        2.73      6.31 o
   3  -9   3        4.02       12.81      6.82 o
   4  -9   3        1.07       -5.13      5.13 o
  -7  -8   3       63.48       58.73     12.83 o
  -6  -8   3      141.86      167.91     20.83 o
  -5  -8   3       55.09       60.96     11.77 o
  -4  -8   3      127.03      128.58     16.71 o
  -3  -8   3      186.92      174.86     18.62 o
  -2  -8   3       94.31       87.36     12.48 o
  -1  -8   3      263.24      262.49     12.90 o
   0  -8   3      463.00      464.59     15.82 o
   1  -8   3      190.58      182.44     10.00 o
   2  -8   3       44.88       46.35      7.30 o
   3  -8   3       18.19       20.78      7.51 o
   4  -8   3       12.41        9.61      4.69 o
  -8  -7   3        1.13        5.77      4.31 o
  -7  -7   3       49.24       60.18     12.77 o
  -6  -7   3       31.20       34.32      8.89 o
  -5  -7   3      121.16      114.40     15.52 o
  -4  -7   3      143.39      131.46     16.02 o
  -3  -7   3       14.42       12.53      5.61 o
  -2  -7   3       56.15       48.71      3.52 o
  -1  -7   3      466.07      472.33     16.15 o
   0  -7   3       56.77       55.85      5.13 o
   1  -7   3       28.84       35.31      4.11 o
   2  -7   3       98.86      118.77     11.08 o
   3  -7   3       79.93       72.95     13.01 o
   4  -7   3       13.90        5.18      4.50 o
   5  -7   3       15.68        9.96      5.84 o
  -9  -6   3        0.00       11.29      7.31 o
  -8  -6   3        3.60        1.67      2.63 o
  -7  -6   3       22.79       21.98      5.92 o
  -6  -6   3       13.23       15.26      7.36 o
  -5  -6   3       29.53       28.67      8.03 o
  -4  -6   3      231.23      231.86     20.21 o
  -3  -6   3      313.66      315.45     22.11 o
  -2  -6   3       18.66       13.91      1.94 o
  -1  -6   3       55.66       47.17      4.49 o
   0  -6   3        0.55        3.04      1.91 o
   1  -6   3       41.19       50.06      5.32 o
   2  -6   3       82.74       80.26      6.02 o
   3  -6   3       43.85       52.09      7.63 o
   4  -6   3        0.06        5.08      4.68 o
   5  -6   3       11.20       13.70      5.72 o
   6  -6   3        0.57        7.78      5.89 o
  -9  -5   3       18.01        5.91      6.14 o
  -8  -5   3       39.18       35.06      7.31 o
  -7  -5   3      268.64      294.52     18.91 o
  -6  -5   3      258.60      252.92     25.08 o
  -5  -5   3       41.16       43.33      6.65 o
  -4  -5   3      216.28      163.76     40.59 o
  -3  -5   3      555.17      559.52     23.53 o
  -2  -5   3      116.04       93.52     10.92 o
  -1  -5   3     1186.23     1123.37     23.81 o
   0  -5   3      209.25      195.02      7.85 o
   1  -5   3      661.95      631.93     17.21 o
   2  -5   3      144.26      151.99      5.33 o
   3  -5   3       44.76       47.48     11.86 o
   4  -5   3       35.83       52.31      7.50 o
   5  -5   3       58.40       66.43     12.15 o
   6  -5   3       33.59       54.35     12.54 o
  -9  -4   3       13.39       16.63      8.28 o
  -8  -4   3       46.33       44.10      8.04 o
  -7  -4   3        3.10        8.15      3.82 o
  -6  -4   3        1.17        0.21      2.00 o
  -5  -4   3      414.30      418.54     13.62 o
  -4  -4   3      782.69      851.29     17.05 o
  -3  -4   3      213.62      199.47     10.33 o
  -2  -4   3      853.66      812.49     29.27 o
  -1  -4   3        6.33       10.89      1.66 o
   0  -4   3       39.83       32.16      2.62 o
   1  -4   3       36.73       30.29      2.30 o
   2  -4   3      634.62      593.25     20.25 o
   3  -4   3      236.33      239.88     13.95 o
   4  -4   3       47.93       41.37      6.62 o
   5  -4   3        7.81       13.01      4.08 o
   6  -4   3      132.43      129.61     17.32 o
   7  -4   3       16.93        0.92      3.92 o
  -8  -3   3       14.74       21.35      6.16 o
  -7  -3   3        8.63        7.63      2.64 o
  -6  -3   3        7.20        9.55      2.71 o
  -5  -3   3       27.44       31.51      3.06 o
  -4  -3   3       37.44       35.41      3.68 o
  -3  -3   3      135.05      146.19      7.65 o
  -2  -3   3        3.62        1.75      3.49 o
  -1  -3   3      290.27      288.36     15.01 o
   0  -3   3      144.62      158.07      3.95 o
   1  -3   3      323.56      306.45      5.92 o
   2  -3   3      192.83      185.00      4.22 o
   3  -3   3      181.17      194.62     11.60 o
   4  -3   3      131.55      164.19     11.73 o
   5  -3   3       59.07       67.42     15.95 o
   6  -3   3        1.68        3.03      3.53 o
   7  -3   3        6.99       13.79      4.70 o
  -8  -2   3       70.65       80.20     10.57 o
  -7  -2   3      152.35      159.09     10.86 o
  -6  -2   3       55.49       49.72      5.57 o
  -5  -2   3       92.80       97.05      5.47 o
  -4  -2   3     1112.66     1165.41     17.90 o
  -3  -2   3     1021.23      991.29     18.56 o
  -2  -2   3     2101.40     1785.81    139.39 o
  -1  -2   3      210.30      218.05      4.95 o
   0  -2   3     1992.60     2028.11     17.34 o
   1  -2   3     1602.99     1597.45     14.19 o
   2  -2   3     1806.11     1754.58     50.70 o
   3  -2   3     1438.94     1468.95     44.97 o
   4  -2   3      920.65      913.80     26.44 o
   5  -2   3       13.35       18.96      4.42 o
   6  -2   3      225.38      236.85     15.85 o
   7  -2   3      156.13      169.22     14.32 o
   8  -2   3       34.12       32.76      6.66 o
  -8  -1   3        0.09       -0.30      3.09 o
  -7  -1   3       78.81       81.81      8.90 o
  -6  -1   3       34.80       43.33      5.58 o
  -5  -1   3       42.17       43.16      4.79 o
  -4  -1   3       30.31       32.73      4.07 o
  -3  -1   3        7.51        9.47      1.73 o
  -2  -1   3      101.60       90.65      4.91 o
  -1  -1   3      453.23      436.37     18.05 o
   0  -1   3     1412.38     1355.07     20.46 o
   1  -1   3       55.99       55.87      2.08 o
   2  -1   3      304.77      287.35      5.01 o
   3  -1   3      234.25      199.44      6.08 o
   4  -1   3        3.48        6.96      4.23 o
   5  -1   3       70.27       62.69      4.07 o
   6  -1   3       62.22       64.51      7.81 o
   7  -1   3        8.67        8.49      3.54 o
   8  -1   3        0.33        6.39      3.66 o
  -8   0   3        0.10       -1.94      4.10 o
  -7   0   3       20.69       28.34      6.13 o
  -6   0   3      186.44      175.32     10.84 o
  -5   0   3      330.78      325.13     13.78 o
  -4   0   3      394.52      391.42     14.74 o
  -3   0   3      119.02      128.07      5.32 o
  -2   0   3     1129.38     1170.68     25.24 o
  -1   0   3      161.45      162.72     10.72 o
   0   0   3     1508.09     1454.45     21.11 o
   1   0   3        7.22       10.25      1.95 o
   2   0   3       68.99       76.04      5.35 o
   3   0   3      173.43      181.46      5.63 o
   4   0   3      546.44      525.12     13.93 o
   5   0   3       21.08       22.67      2.10 o
   6   0   3       51.30       48.08      4.27 o
   7   0   3       76.30       72.32      8.36 o
   8   0   3       45.12       49.54      7.63 o
   9   0   3       23.65       17.55      8.88 o
  -8   1   3        3.84        6.89      5.73 o
  -7   1   3       84.61       92.93     11.78 o
  -6   1   3       23.31       27.24      4.66 o
  -5   1   3       15.80       17.96      3.66 o
  -4   1   3      357.68      367.07     13.46 o
  -3   1   3      992.45      950.83     16.86 o
  -2   1   3       13.43        8.84      1.81 o
  -1   1   3      498.52      526.60     10.97 o
   0   1   3     5431.06     5399.73    184.66 o
   1   1   3      531.80      569.45     13.60 o
   2   1   3     5020.62     5049.43     77.62 o
   3   1   3      185.84      199.34      7.84 o
   4   1   3      823.84      792.87     17.71 o
   5   1   3     1099.78     1113.54     15.47 o
   6   1   3       91.74       83.50      5.77 o
   7   1   3       54.81       57.52      9.91 o
   8   1   3       24.22       30.25     13.16 o
   9   1   3       16.95       22.05      8.16 o
  -7   2   3        2.46       11.59      5.09 o
  -6   2   3        0.52        3.08      2.67 o
  -5   2   3       35.16       35.31      4.84 o
  -4   2   3        9.26        8.80      2.66 o
  -3   2   3      119.14      113.98      7.15 o
  -2   2   3       16.22       23.69      3.81 o
  -1   2   3       56.06       50.29      3.68 o
   0   2   3      534.50      523.55     11.28 o
   1   2   3      249.35      251.13     13.04 o
   2   2   3      582.24      611.08     13.07 o
   3   2   3      204.86      190.23      8.77 o
   4   2   3      227.37      231.68     14.34 o
   5   2   3        4.14        9.01      2.83 o
   6   2   3        9.19       11.83      1.99 o
   7   2   3        4.03        5.39      1.85 o
   8   2   3       68.26       70.37     13.50 o
   9   2   3       36.11       34.09     10.15 o
  -7   3   3        8.83       13.21      5.24 o
  -6   3   3       41.76       49.60      9.81 o
  -5   3   3       81.64       82.53      8.03 o
  -4   3   3        3.55        5.12      1.94 o
  -3   3   3      240.29      239.26     10.83 o
  -2   3   3       92.90       83.98      5.58 o
  -1   3   3       16.59       13.22      2.47 o
   0   3   3      421.59      438.34     12.87 o
   1   3   3     1217.95     1204.37     35.02 o
   2   3   3      406.37      389.31     19.47 o
   3   3   3     2069.75     2156.12     52.06 o
   4   3   3       55.67       43.63      7.60 o
   5   3   3      691.99      711.24     18.52 o
   6   3   3      178.35      177.17      9.70 o
   7   3   3      119.16      123.83      6.22 o
   8   3   3      112.46      121.88     10.04 o
   9   3   3       68.76       62.85      9.58 o
  10   3   3       15.14       16.89      7.96 o
  -6   4   3        4.11        4.21      2.82 o
  -5   4   3       33.40       39.10     10.55 o
  -4   4   3      127.94      142.51      9.11 o
  -3   4   3      197.82      208.06     10.50 o
  -2   4   3      160.50      164.55      8.37 o
  -1   4   3      853.66      871.15     18.19 o
   0   4   3     1378.14     1400.89     40.66 o
   1   4   3     1018.56      971.81     29.80 o
   2   4   3      153.97      154.15     12.96 o
   3   4   3      877.93      867.96     32.97 o
   4   4   3     2336.47     2333.07     43.57 o
   5   4   3      652.02      662.57     22.63 o
   6   4   3       98.35       98.50      7.51 o
   7   4   3      249.55      252.81     10.70 o
   8   4   3      243.61      224.27     12.43 o
   9   4   3       20.25       20.14      5.72 o
  10   4   3        8.52        6.35      5.89 o
  -6   5   3        3.45       -2.91      4.84 o
  -5   5   3        0.10        1.40      3.20 o
  -4   5   3        5.75       12.43      4.10 o
  -3   5   3       32.55       25.67      4.75 o
  -2   5   3       52.44       49.04      4.43 o
  -1   5   3       16.93       20.40      3.33 o
   0   5   3       17.68       21.96      5.69 o
   1   5   3       41.84       45.70      8.09 o
   2   5   3      260.39      275.83     18.71 o
   3   5   3      552.18      548.21     27.63 o
   4   5   3        3.75        5.55      3.77 o
   5   5   3        0.14       -2.66      2.66 o
   6   5   3        3.18        4.92      2.93 o
   7   5   3       31.74       24.41      5.03 o
   8   5   3       29.09       32.45      4.32 o
   9   5   3        5.04        4.21      5.76 o
  -5   6   3       18.37       27.29      8.10 o
  -4   6   3       61.02       57.30      8.68 o
  -3   6   3      115.49      132.49     16.42 o
  -2   6   3      379.83      379.82     12.56 o
  -1   6   3      182.03      172.22      8.71 o
   0   6   3      115.94      119.52     12.79 o
   1   6   3      795.14      796.17     33.95 o
   2   6   3     1170.06     1147.81     42.48 o
   3   6   3        1.26        1.23      3.32 o
   4   6   3      189.16      186.84     17.68 o
   5   6   3      489.72      497.97     30.34 o
   6   6   3      186.79      206.76     20.23 o
   7   6   3      144.38      143.39     17.65 o
   8   6   3      200.56      192.29     14.50 o
   9   6   3       31.78       20.53      6.14 o
  -4   7   3       25.50       25.93      6.44 o
  -3   7   3       59.66       55.82      7.87 o
  -2   7   3       19.94       30.77      3.85 o
  -1   7   3       31.49       32.63      4.03 o
   0   7   3      200.56      202.16     16.38 o
   1   7   3       65.46       60.42      9.58 o
   2   7   3      374.58      407.49     26.18 o
   3   7   3      180.02      210.16     19.32 o
   4   7   3      163.17      148.68     14.75 o
   5   7   3        0.60       -0.10      3.74 o
   6   7   3       90.86      113.13     16.03 o
   7   7   3      179.52      181.77     20.74 o
   8   7   3       36.22       27.28      7.33 o
   9   7   3        1.95        2.71      4.99 o
  -3   8   3        0.12       17.03      8.70 o
  -2   8   3        1.48        4.16      5.62 o
  -1   8   3        5.19       11.04      3.31 o
   0   8   3       16.93       15.13      5.15 o
   1   8   3       11.07        6.62      3.59 o
   2   8   3      113.30      104.62     13.95 o
   3   8   3        1.66        9.14      5.07 o
   4   8   3        0.18        4.97      3.56 o
   5   8   3        3.28        7.28      3.72 o
   6   8   3        0.14        8.16      5.63 o
   7   8   3        0.42        0.28      4.44 o
   8   8   3        3.09       14.37      7.54 o
   9   8   3        2.02       -2.91      2.91 o
  -2   9   3       41.22       53.97     22.29 o
  -1   9   3       22.02       23.69      6.03 o
   0   9   3       57.82       66.92      8.51 o
   1   9   3      111.65       96.61     14.17 o
   2   9   3      124.66      119.41     15.73 o
   3   9   3       39.95       53.91     11.41 o
   4   9   3       80.61       82.80     14.02 o
   5   9   3      116.56      141.56     18.68 o
   6   9   3      185.95      181.33     22.39 o
   7   9   3      146.37      170.94     22.33 o
   8   9   3       76.42      120.10     18.97 o
   9   9   3       29.54       35.88     10.95 o
  -1  10   3       23.11       21.00      8.88 o
   0  10   3        3.44        0.23      1.97 o
   1  10   3       16.35       16.15      6.69 o
   2  10   3       32.69       49.25     11.49 o
   3  10   3      289.18      313.43     28.11 o
   4  10   3      185.84      167.93     21.36 o
   5  10   3       47.27       46.27     11.10 o
   6  10   3       27.57       23.89      9.80 o
   7  10   3       32.61       46.89     12.46 o
   0  11   3        2.89        1.15      2.64 o
   1  11   3        2.22        2.68      3.02 o
   2  11   3        0.07        6.51      4.73 o
   3  11   3       11.83        7.35      4.81 o
   4  11   3       22.97       27.05     10.31 o
   5  11   3       16.45       35.10     11.06 o
   6  11   3       15.75       23.56      9.65 o
   1  12   3       31.27       22.65      8.43 o
   2  12   3       28.26       27.22      9.04 o
   3  12   3       25.92       31.41     10.30 o
   4  12   3       26.23       23.10      8.87 o
   5  12   3       41.44       31.64     10.80 o
  -3 -12   4       12.20       19.91      8.20 o
  -4 -11   4       10.05       13.32      6.36 o
  -3 -11   4        3.15        4.14      4.25 o
  -2 -11   4       13.66       11.13      5.08 o
  -1 -11   4        8.15       13.00      7.40 o
   0 -11   4        0.08       -5.83      5.94 o
  -6 -10   4        1.07        4.59      5.40 o
  -5 -10   4       13.01       17.07      7.68 o
  -4 -10   4       44.18       39.04     10.61 o
  -3 -10   4       19.38       21.03      7.99 o
  -2 -10   4        8.70       15.82      5.87 o
  -1 -10   4       65.87       71.71     14.50 o
   0 -10   4       11.81        6.70      5.47 o
   1 -10   4        0.41        4.56      4.37 o
   2 -10   4        7.65       12.12      7.03 o
   3 -10   4       22.67       16.65      7.29 o
  -6  -9   4       50.40       61.52     13.23 o
  -5  -9   4       85.99      123.14     17.82 o
  -4  -9   4       23.02       35.87      9.93 o
  -3  -9   4       27.99       39.08      9.77 o
  -2  -9   4      117.73       94.98     14.12 o
  -1  -9   4      114.60      102.17     13.51 o
   0  -9   4       54.95       45.59      6.62 o
   1  -9   4       75.31       81.04      9.44 o
   2  -9   4       35.83       43.85      7.77 o
   3  -9   4       13.91        9.30      6.01 o
   4  -9   4       33.70       22.81      7.87 o
  -7  -8   4       17.62       21.61      8.58 o
  -6  -8   4       10.68        9.27      6.20 o
  -5  -8   4       18.46       10.48      5.50 o
  -4  -8   4       10.43       11.00      6.06 o
  -3  -8   4       65.85       56.98     10.82 o
  -2  -8   4        1.79        7.61      5.13 o
  -1  -8   4        0.02        1.18      1.30 o
   0  -8   4        1.64        0.70      1.65 o
   1  -8   4       11.65        9.32      2.45 o
   2  -8   4        4.19        6.75      5.45 o
   3  -8   4       11.09       12.01      5.85 o
   4  -8   4        0.01        2.10      3.26 o
  -8  -7   4        7.03        8.55      7.71 o
  -7  -7   4       37.86       33.00     10.36 o
  -6  -7   4       61.09       96.69     15.86 o
  -5  -7   4      314.04      301.35     26.04 o
  -4  -7   4      172.42      159.36     17.90 o
  -3  -7   4       22.64       18.51      6.37 o
  -2  -7   4       85.37       99.57     12.75 o
  -1  -7   4      214.74      217.18     10.09 o
   0  -7   4      229.01      248.49     10.45 o
   1  -7   4      147.43      148.96      8.32 o
   2  -7   4       84.82       91.69      9.47 o
   3  -7   4       12.09       18.29      6.85 o
   4  -7   4       30.47       39.23     10.53 o
   5  -7   4        8.51       14.33      7.45 o
  -8  -6   4       88.73       87.56     16.20 o
  -7  -6   4       27.39       27.53      9.85 o
  -6  -6   4       51.33       56.57     11.86 o
  -5  -6   4        1.99        2.39      4.11 o
  -4  -6   4       18.30       23.54      6.78 o
  -3  -6   4      202.26      225.51     19.48 o
  -2  -6   4      454.05      440.93     25.78 o
  -1  -6   4      125.18      125.53      6.77 o
   0  -6   4      346.58      335.41     11.23 o
   1  -6   4      155.51      159.64      7.27 o
   2  -6   4       21.75       21.48      2.81 o
   3  -6   4       57.04       59.13      7.91 o
   4  -6   4       29.40       35.32      6.55 o
   5  -6   4       66.22       77.69     10.34 o
   6  -6   4       40.32       42.67     11.90 o
  -8  -5   4       16.47       15.56      5.33 o
  -7  -5   4       37.67       26.37      6.38 o
  -6  -5   4        7.10        8.09      4.57 o
  -5  -5   4       58.28       47.67      9.74 o
  -4  -5   4       37.33       52.57      9.97 o
  -3  -5   4        4.62        1.03      1.29 o
  -2  -5   4       10.49       19.11      5.68 o
  -1  -5   4      222.04      224.83     11.74 o
   0  -5   4       69.94       72.71      6.39 o
   1  -5   4       65.42       60.00      4.15 o
   2  -5   4      139.36      137.90      5.02 o
   3  -5   4      244.22      254.12     15.46 o
   4  -5   4        1.45        3.89      3.15 o
   5  -5   4        5.87        4.16      4.78 o
   6  -5   4        0.10        3.09      3.40 o
  -9  -4   4        1.18        1.69      4.24 o
  -8  -4   4       43.24       50.93      9.01 o
  -7  -4   4       12.48       12.21      4.33 o
  -6  -4   4       46.93       55.03      8.21 o
  -5  -4   4       91.99       94.43      6.38 o
  -4  -4   4      226.77      243.14      9.47 o
  -3  -4   4      295.07      256.46     19.11 o
  -2  -4   4      529.56      478.87     14.56 o
  -1  -4   4       20.47       12.78      2.85 o
   0  -4   4        4.44        3.23      1.00 o
   1  -4   4      249.68      248.71      6.68 o
   2  -4   4      859.67      848.70     21.53 o
   3  -4   4     1106.64     1152.65     51.01 o
   4  -4   4       99.12      115.70     10.70 o
   5  -4   4       55.14       72.92      9.18 o
   6  -4   4      112.05      141.13     15.17 o
   7  -4   4       29.56       26.89      6.57 o
  -8  -3   4       18.43        9.34      4.19 o
  -7  -3   4       74.88       66.96      9.46 o
  -6  -3   4      113.72      110.21      8.28 o
  -5  -3   4       67.21       68.56      5.84 o
  -4  -3   4      413.66      418.97     12.78 o
  -3  -3   4      763.43      743.49     75.09 o
  -2  -3   4      104.73      148.57      6.93 o
  -1  -3   4      789.04      598.69     95.30 o
   0  -3   4     1729.05     1850.00     18.20 o
   1  -3   4      940.18      989.06     12.10 o
   2  -3   4      517.94      538.70      9.35 o
   3  -3   4      428.59      443.39     17.74 o
   4  -3   4      133.20      139.70     11.01 o
   5  -3   4      119.18      133.64     11.85 o
   6  -3   4      200.86      191.80     15.16 o
   7  -3   4       83.39       84.01     10.86 o
   8  -3   4       10.58       14.35      6.66 o
  -8  -2   4        0.05       -2.66      3.30 o
  -7  -2   4        1.81        1.22      3.68 o
  -6  -2   4       15.45       11.89      3.08 o
  -5  -2   4        6.96        7.78      2.37 o
  -4  -2   4        2.49        2.58      1.09 o
  -3  -2   4      103.88      109.52      6.15 o
  -2  -2   4       21.35       18.29      1.73 o
  -1  -2   4       60.90       49.30      4.03 o
   0  -2   4      733.32      722.92     13.86 o
   1  -2   4      319.72      325.77      5.96 o
   2  -2   4      178.57      186.80      6.41 o
   3  -2   4      194.59      184.84     18.06 o
   4  -2   4      198.66      215.19     12.95 o
   5  -2   4        0.34        0.03      2.16 o
   6  -2   4        0.09        0.80      6.64 o
   7  -2   4        7.36       14.93      7.26 o
   8  -2   4       27.67       23.90     12.31 o
  -7  -1   4       23.13       24.08      4.53 o
  -6  -1   4       85.28       77.82      7.42 o
  -5  -1   4      182.10      199.02     10.81 o
  -4  -1   4      272.59      262.50     11.20 o
  -3  -1   4     1068.59     1088.20     21.23 o
  -2  -1   4       22.93       19.01      4.97 o
  -1  -1   4      850.55      870.58     29.06 o
   0  -1   4      768.98      747.95     13.53 o
   1  -1   4     1345.37     1289.85     15.95 o
   2  -1   4     2079.59     2109.72     19.54 o
   3  -1   4      747.48      713.62     12.07 o
   4  -1   4       44.14       36.73      2.96 o
   5  -1   4      145.53      152.38     11.27 o
   6  -1   4      253.22      267.12     34.29 o
   7  -1   4      111.10      110.60     11.06 o
   8  -1   4       46.13       51.83      8.15 o
  -8   0   4        5.41        8.15      6.75 o
  -7   0   4       36.34       40.41      5.90 o
  -6   0   4        3.35        1.35      2.27 o
  -5   0   4        7.54        7.54      3.17 o
  -4   0   4      164.23      179.97      9.58 o
  -3   0   4      185.71      174.01      6.48 o
  -2   0   4      387.04      356.75     19.53 o
  -1   0   4      163.56      143.00      8.55 o
   0   0   4      137.36      133.22      5.99 o
   1   0   4       57.49       71.22      4.85 o
   2   0   4       15.53       13.44      1.87 o
   3   0   4      485.82      508.12     11.74 o
   4   0   4      701.58      700.33     13.27 o
   5   0   4      108.48      102.14      3.88 o
   6   0   4        0.30        0.17      1.33 o
   7   0   4       40.56       42.85      6.59 o
   8   0   4        6.76        0.42      3.70 o
   9   0   4        0.08        5.42      6.00 o
  -8   1   4        0.83       -0.95      3.73 o
  -7   1   4        1.24        7.87      4.44 o
  -6   1   4        8.16        6.77      3.00 o
  -5   1   4       38.64       33.28      6.03 o
  -4   1   4       24.85       30.74      4.34 o
  -3   1   4      276.00      289.25      9.25 o
  -2   1   4      112.19      131.41      8.19 o
  -1   1   4       69.42       58.84      4.26 o
   0   1   4       45.20       39.91      2.82 o
   1   1   4      194.39      193.69     20.25 o
   2   1   4       51.51       59.42      3.98 o
   3   1   4      863.48      884.32     19.15 o
   4   1   4      667.56      680.31     16.78 o
   5   1   4       77.38       62.84      7.23 o
   6   1   4       15.21       13.04      2.09 o
   7   1   4       26.58       26.85      5.44 o
   8   1   4       48.00       56.20      7.89 o
   9   1   4        2.59        4.81      4.49 o
  -7   2   4       38.00       46.39      8.72 o
  -6   2   4       85.96      106.31     12.34 o
  -5   2   4       79.32       86.33      7.88 o
  -4   2   4      153.32      155.44      9.63 o
  -3   2   4        6.74       13.04      3.09 o
  -2   2   4      266.49      250.45     15.35 o
  -1   2   4     1141.12     1121.48     35.93 o
   0   2   4     1731.19     1746.96     30.38 o
   1   2   4      831.11      840.74     38.11 o
   2   2   4      137.98      129.27     10.72 o
   3   2   4      475.19      459.20     20.74 o
   4   2   4     2951.03     3001.45     63.90 o
   5   2   4     1353.24     1314.75     30.45 o
   6   2   4      124.43      125.42      7.67 o
   7   2   4      271.40      256.80      9.52 o
   8   2   4      250.23      238.51     20.15 o
   9   2   4      128.55      107.70     17.92 o
  10   2   4       24.27       15.66      7.88 o
  -6   3   4        0.83        5.65      3.37 o
  -5   3   4        1.58       -1.25      2.21 o
  -4   3   4      138.63      140.85      9.46 o
  -3   3   4      266.69      277.52     12.27 o
  -2   3   4      223.07      212.59     11.80 o
  -1   3   4        4.38        3.00      1.69 o
   0   3   4      459.02      468.33     14.77 o
   1   3   4      234.28      242.55     15.84 o
   2   3   4        7.58       14.43      4.60 o
   3   3   4      263.37      257.57     16.82 o
   4   3   4      814.79      828.25     31.58 o
   5   3   4      255.16      286.29     11.89 o
   6   3   4       78.66       71.99      6.36 o
   7   3   4       87.95       84.58      5.18 o
   8   3   4        0.14        1.12      2.62 o
   9   3   4       10.07        6.40      3.42 o
  10   3   4        2.47        0.22      2.90 o
  -6   4   4        2.98        1.97      3.36 o
  -5   4   4        1.37        1.97      2.55 o
  -4   4   4       99.51       98.43      7.98 o
  -3   4   4       95.83       92.25      7.32 o
  -2   4   4      233.16      235.37     12.79 o
  -1   4   4      317.60      329.14     11.37 o
   0   4   4      605.79      607.14     27.26 o
   1   4   4      352.32      327.86     11.59 o
   2   4   4      248.28      229.37     16.69 o
   3   4   4      192.30      170.87     14.67 o
   4   4   4     1622.51     1684.07     50.67 o
   5   4   4      937.89      978.59     28.31 o
   6   4   4      121.75      128.90     14.53 o
   7   4   4      199.93      206.02     11.55 o
   8   4   4       29.91       31.02      3.51 o
   9   4   4       15.50       15.48      5.18 o
  10   4   4       24.24       28.62      7.03 o
  -6   5   4       28.45       30.55     10.23 o
  -5   5   4       55.10       66.24      9.83 o
  -4   5   4       40.89       47.12      7.82 o
  -3   5   4      182.11      198.50     10.95 o
  -2   5   4      395.54      393.74     15.07 o
  -1   5   4      161.42      159.95     10.52 o
   0   5   4      605.70      599.92     28.66 o
   1   5   4     1725.29     1637.12    115.14 o
   2   5   4     1134.79     1118.10     40.78 o
   3   5   4      934.16      964.92     38.49 o
   4   5   4      474.40      452.98     26.55 o
   5   5   4      245.81      210.82     18.66 o
   6   5   4      174.87      183.85     13.11 o
   7   5   4      291.09      306.64     17.91 o
   8   5   4      145.22      140.68     10.04 o
   9   5   4       66.02       60.11      9.28 o
  10   5   4        9.06        7.67      5.72 o
  -5   6   4        3.79        7.60      5.65 o
  -4   6   4        4.21        1.63      2.78 o
  -3   6   4        1.11        4.90      3.69 o
  -2   6   4       17.85       11.04      2.71 o
  -1   6   4       56.26       62.20      7.04 o
   0   6   4      329.51      337.75     17.81 o
   1   6   4       97.14      108.00     12.96 o
   2   6   4       43.08       34.81      5.93 o
   3   6   4       79.08      100.39     13.12 o
   4   6   4       79.76       94.24     12.61 o
   5   6   4        1.18        1.52      3.86 o
   6   6   4       11.78        8.36      4.29 o
   7   6   4        9.38        9.39      5.88 o
   8   6   4        0.50       -1.06      3.53 o
   9   6   4        0.01       -1.41      1.89 o
  -4   7   4        5.89        6.87      5.87 o
  -3   7   4       34.99       42.11      7.12 o
  -2   7   4       38.25       43.44      4.61 o
  -1   7   4        0.43        3.40      2.25 o
   0   7   4       13.92       23.32      7.01 o
   1   7   4      182.08      209.50     18.84 o
   2   7   4       49.28       47.12      9.40 o
   3   7   4      240.18      228.13     20.35 o
   4   7   4      119.49      115.62     15.27 o
   5   7   4       38.26       35.05      9.38 o
   6   7   4       88.78      104.20     15.30 o
   7   7   4      165.19      200.96     21.98 o
   8   7   4       88.74       91.27     15.31 o
   9   7   4       34.24       29.68      6.31 o
  -3   8   4       20.28       18.95      8.05 o
  -2   8   4       56.59       55.97      8.45 o
  -1   8   4       75.66       72.02      8.64 o
   0   8   4       73.96       59.05      7.80 o
   1   8   4      175.25      187.37     19.00 o
   2   8   4      173.16      164.52     17.98 o
   3   8   4       54.59       57.70     10.91 o
   4   8   4       53.39       57.35     11.32 o
   5   8   4      282.97      293.71     26.30 o
   6   8   4      472.68      503.29     35.43 o
   7   8   4      127.83      157.48     20.76 o
   8   8   4       67.54       59.57     13.38 o
   9   8   4       17.29       23.84      5.93 o
  -2   9   4        0.46       -1.37      3.10 o
  -1   9   4        0.53       -2.55      2.55 o
   0   9   4        7.93        1.34      2.37 o
   1   9   4       14.11        9.96      5.56 o
   2   9   4       22.38       22.45      7.38 o
   3   9   4       65.20       49.35     10.80 o
   4   9   4       27.54       18.53      7.55 o
   5   9   4        8.40       12.64      6.56 o
   6   9   4       30.67       40.66     10.93 o
   7   9   4        1.59       13.55      7.33 o
   8   9   4        5.52       -0.18      4.18 o
  -1  10   4       30.72       32.82      7.40 o
   0  10   4       25.35       28.16      6.61 o
   1  10   4       23.62       16.13      4.70 o
   2  10   4      172.30      160.12     19.67 o
   3  10   4      214.86      232.13     24.25 o
   4  10   4       88.72      122.86     18.24 o
   5  10   4       70.14       71.54     14.63 o
   6  10   4       86.54      106.24     17.83 o
   7  10   4       22.43       15.53      8.76 o
   0  11   4       26.16       14.18      4.61 o
   1  11   4       29.57       27.25      6.82 o
   2  11   4       58.87       66.22     13.26 o
   3  11   4       29.01       12.41      6.05 o
   4  11   4       32.51       32.76      9.74 o
   5  11   4       43.20       51.26     13.19 o
   6  11   4        8.28        6.06      5.40 o
   1  12   4        0.01       -1.06      3.11 o
   2  12   4        1.09       -5.59      5.59 o
   3  12   4        0.14       -1.91      4.73 o
   4  12   4        0.15       -1.51      3.68 o
  -4 -11   5       48.92       63.30     13.51 o
  -3 -11   5       23.56       28.36      9.05 o
  -2 -11   5       37.24       34.04      9.10 o
  -1 -11   5       20.47       20.18      8.18 o
   0 -11   5        0.99        8.51      6.30 o
  -5 -10   5       18.74       36.73     10.96 o
  -4 -10   5        0.99       -5.06      5.06 o
  -3 -10   5       28.17       36.84      9.51 o
  -2 -10   5        6.58        7.57      4.91 o
  -1 -10   5       10.18        7.89      3.47 o
   0 -10   5       26.32       37.67     10.18 o
   1 -10   5       44.24       43.81     11.28 o
  -6  -9   5       16.04       19.08      7.65 o
  -5  -9   5       16.44       20.10      8.39 o
  -4  -9   5       21.43       26.11      8.15 o
  -3  -9   5       29.24       21.57      7.49 o
  -2  -9   5       12.59       19.20      7.21 o
  -1  -9   5       16.26       10.77      5.08 o
   0  -9   5       30.62       31.64      7.55 o
   1  -9   5       44.85       60.22     12.61 o
   2  -9   5        8.76        1.54      2.49 o
   3  -9   5        6.78        9.45      5.39 o
   4  -9   5       13.85        9.40      6.09 o
  -6  -8   5       53.54       66.00     14.03 o
  -5  -8   5       81.89       83.34     14.79 o
  -4  -8   5       16.29       22.03      7.81 o
  -3  -8   5       48.47       53.55     10.84 o
  -2  -8   5       85.87      112.45     14.46 o
  -1  -8   5      231.01      225.78     19.51 o
   0  -8   5      177.76      173.27      9.30 o
   1  -8   5       39.13       52.18     12.93 o
   2  -8   5       42.49       42.43      6.82 o
   3  -8   5       83.43       98.51     15.03 o
   4  -8   5       14.69       20.82      7.89 o
  -7  -7   5       10.90       10.50      8.27 o
  -6  -7   5        2.00       18.55      8.34 o
  -5  -7   5        5.52        6.03      3.71 o
  -4  -7   5        2.48       -0.18      3.73 o
  -3  -7   5        5.12        5.71      4.94 o
  -2  -7   5      108.45      115.31     14.07 o
  -1  -7   5       99.98       92.66      6.26 o
   0  -7   5       24.75       26.22      3.20 o
   1  -7   5        0.77        2.30      1.24 o
   2  -7   5       23.20       16.05      3.46 o
   3  -7   5       18.64       21.01      5.12 o
   4  -7   5       39.05       39.79      7.49 o
   5  -7   5        3.47        1.60      4.32 o
  -7  -6   5       36.03       25.47      9.59 o
  -6  -6   5       25.68       39.94     11.43 o
  -5  -6   5        4.34       -0.59      5.64 o
  -4  -6   5        2.83        2.14      3.38 o
  -3  -6   5      172.52      148.05     16.67 o
  -2  -6   5      105.97      120.06     13.77 o
  -1  -6   5       30.57       26.74      2.75 o
   0  -6   5      195.71      189.43      7.60 o
   1  -6   5       19.35       22.31      2.80 o
   2  -6   5       20.59       13.47      2.14 o
   3  -6   5        2.69        7.01      5.12 o
   4  -6   5       57.89       62.38      8.83 o
   5  -6   5       53.63       56.06      9.07 o
   6  -6   5       33.88       40.36      7.86 o
  -8  -5   5        2.49        2.79      4.10 o
  -7  -5   5       29.30       27.17      8.80 o
  -6  -5   5       44.67       55.87     12.36 o
  -5  -5   5      192.19      222.13     22.69 o
  -4  -5   5      367.19      356.73     26.74 o
  -3  -5   5       58.93       54.29      4.76 o
  -2  -5   5       85.06       93.14      7.36 o
  -1  -5   5      354.07      331.76     14.23 o
   0  -5   5      484.78      490.10     11.53 o
   1  -5   5      309.99      312.93      9.67 o
   2  -5   5     1014.28     1047.17     22.98 o
   3  -5   5      234.85      244.90     17.34 o
   4  -5   5      137.16      146.35     12.86 o
   5  -5   5       43.28       38.66      7.27 o
   6  -5   5       79.93       80.77     11.09 o
   7  -5   5       19.10       23.75      9.33 o
  -8  -4   5       16.25       21.69      5.93 o
  -7  -4   5       18.77       14.85      5.52 o
  -6  -4   5        5.49        8.17      6.35 o
  -5  -4   5        6.79       10.31      6.73 o
  -4  -4   5       48.87       37.38      3.62 o
  -3  -4   5      111.11      113.39     13.89 o
  -2  -4   5      203.54      196.91      9.62 o
  -1  -4   5      243.74      199.26     31.21 o
   0  -4   5       10.37       14.21      1.78 o
   1  -4   5       49.95       48.58      3.57 o
   2  -4   5       11.35       11.76      1.62 o
   3  -4   5       34.73       26.80      3.17 o
   4  -4   5        0.03        2.61      2.70 o
   5  -4   5       24.55       25.23      5.44 o
   6  -4   5        6.31        6.98      4.66 o
   7  -4   5        1.61        2.86      3.71 o
  -8  -3   5       16.26       15.10      7.55 o
  -7  -3   5       77.34       75.74     14.15 o
  -6  -3   5        1.46        2.92      4.15 o
  -5  -3   5       34.60       26.95      3.82 o
  -4  -3   5      154.04      169.94      9.49 o
  -3  -3   5      643.44      585.91     36.57 o
  -2  -3   5      423.06      327.05     40.17 o
  -1  -3   5       68.23       52.72      5.69 o
   0  -3   5      762.27      722.29     21.68 o
   1  -3   5      896.60      894.22     11.82 o
   2  -3   5     1287.12     1298.36     21.06 o
   3  -3   5      103.43      100.12      3.84 o
   4  -3   5      254.14      278.21     15.67 o
   5  -3   5      201.73      211.80     14.88 o
   6  -3   5      132.47      139.28     13.27 o
   7  -3   5       89.71       93.13     11.67 o
   8  -3   5       37.99       22.61      8.26 o
  -8  -2   5       13.78       15.41      7.07 o
  -7  -2   5       14.48       10.23      4.19 o
  -6  -2   5       17.41       18.77      4.03 o
  -5  -2   5      203.22      183.34     10.31 o
  -4  -2   5      268.74      279.69     13.48 o
  -3  -2   5       39.09       32.74      5.93 o
  -2  -2   5      145.66      118.29      6.18 o
  -1  -2   5      742.49      680.33     25.10 o
   0  -2   5      150.17      155.10      5.01 o
   1  -2   5     1020.40     1093.02     12.63 o
   2  -2   5      990.26      936.16     16.24 o
   3  -2   5     1542.47     1493.18     58.55 o
   4  -2   5       59.46       55.33      6.83 o
   5  -2   5       72.85       70.63      8.29 o
   6  -2   5      120.26      125.24     11.88 o
   7  -2   5       56.32       54.78      8.71 o
   8  -2   5        3.23        7.36      3.54 o
  -7  -1   5        0.00        0.83      2.45 o
  -6  -1   5        4.59        3.43      2.86 o
  -5  -1   5       15.89       11.72      3.23 o
  -4  -1   5        3.26        4.85      2.31 o
  -3  -1   5       33.54       46.49      5.55 o
  -2  -1   5      332.03      344.16     20.94 o
  -1  -1   5      317.71      353.55     19.26 o
   0  -1   5      131.48      105.88     13.55 o
   1  -1   5      312.43      331.00      7.40 o
   2  -1   5      639.56      670.93     11.28 o
   3  -1   5       53.21       42.30      2.74 o
   4  -1   5        7.82        8.14      1.16 o
   5  -1   5        4.40        4.16      1.86 o
   6  -1   5        6.93       12.03      4.75 o
   7  -1   5        4.31        2.51      3.61 o
   8  -1   5       36.80       34.78      6.74 o
  -7   0   5       25.05       31.83      7.51 o
  -6   0   5       20.42       26.11      4.54 o
  -5   0   5       76.32       83.80      7.57 o
  -4   0   5      337.80      368.53     14.46 o
  -3   0   5      296.21      279.64     11.50 o
  -2   0   5       10.26        7.36      3.39 o
  -1   0   5      248.33      177.12     30.46 o
   0   0   5     1103.81     1001.94     21.69 o
   1   0   5     3154.21     3179.27     48.81 o
   2   0   5       12.30       19.64      3.17 o
   3   0   5      868.08      885.00     18.37 o
   4   0   5     1187.97     1128.95     18.23 o
   5   0   5      251.34      227.00      6.99 o
   6   0   5       72.76       73.18      7.73 o
   7   0   5      166.70      166.13     13.42 o
   8   0   5       53.03       53.23      8.20 o
   9   0   5       31.07       18.61      9.19 o
  -7   1   5       20.97       34.55      8.06 o
  -6   1   5       38.23       46.24      6.33 o
  -5   1   5       36.18       39.85      5.36 o
  -4   1   5        7.37        8.68      2.41 o
  -3   1   5      356.82      339.25     13.22 o
  -2   1   5      632.55      598.45     17.77 o
  -1   1   5      441.45      458.10     23.44 o
   0   1   5      457.50      398.19     53.00 o
   1   1   5     1075.59     1092.16     22.99 o
   2   1   5      658.92      671.39     20.68 o
   3   1   5      557.98      569.67     15.54 o
   4   1   5      575.89      616.53     24.30 o
   5   1   5       92.36       75.26      6.50 o
   6   1   5      408.87      416.00     19.26 o
   7   1   5      182.19      159.64     12.69 o
   8   1   5       62.10       56.34      8.39 o
   9   1   5        7.98       11.98      7.74 o
  -7   2   5        0.13       10.75      7.66 o
  -6   2   5        8.41        7.34      5.28 o
  -5   2   5       17.49       14.16      4.48 o
  -4   2   5       50.79       40.24      5.39 o
  -3   2   5      132.97      115.83      8.12 o
  -2   2   5        0.24        8.69      4.45 o
  -1   2   5      136.10      147.34     13.36 o
   0   2   5        9.24        6.16      1.78 o
   1   2   5     1689.79     1818.82     48.60 o
   2   2   5      208.99      197.39     14.21 o
   3   2   5        0.37        2.40      3.22 o
   4   2   5       33.62       30.50      6.41 o
   5   2   5       72.52       78.23     16.69 o
   6   2   5      153.00      167.46     11.17 o
   7   2   5      150.82      141.40      7.15 o
   8   2   5        5.37       16.28      6.62 o
   9   2   5        7.25        1.58      3.75 o
  10   2   5        0.47       -1.30      4.01 o
  -6   3   5       12.55       20.33      5.88 o
  -5   3   5       39.65       38.70      5.60 o
  -4   3   5       73.91       82.00      7.67 o
  -3   3   5      502.45      497.64     17.36 o
  -2   3   5      439.14      419.82     17.81 o
  -1   3   5      608.98      620.00     17.71 o
   0   3   5     1908.14     1902.23     33.60 o
   1   3   5      528.67      540.53     25.92 o
   2   3   5      340.99      354.05     20.34 o
   3   3   5     3787.70     4034.48     84.46 o
   4   3   5     7262.33     7636.61    134.22 o
   5   3   5      798.53      820.08     25.40 o
   6   3   5      119.74      116.24      8.34 o
   7   3   5       96.40      107.02      8.35 o
   8   3   5      276.37      264.77     15.42 o
   9   3   5       31.43       37.94      7.84 o
  10   3   5       51.18       59.59     14.47 o
  -6   4   5       26.07       24.17      9.20 o
  -5   4   5       13.80       18.08      5.93 o
  -4   4   5       42.89       44.88      4.96 o
  -3   4   5       53.53       57.76      6.09 o
  -2   4   5       66.83       63.70      7.03 o
  -1   4   5      137.67      136.32      9.42 o
   0   4   5      943.52      972.26     49.60 o
   1   4   5      794.63      725.34     38.08 o
   2   4   5      527.81      574.41     27.93 o
   3   4   5      177.11      164.39     15.02 o
   4   4   5      155.80      144.26     14.44 o
   5   4   5      507.85      533.98     20.99 o
   6   4   5      140.24      137.68     11.14 o
   7   4   5        7.00        4.64      3.19 o
   8   4   5       69.42       58.95      6.03 o
   9   4   5       28.48       35.73      7.39 o
  10   4   5        0.92       -3.00      3.42 o
  -5   5   5       18.55       17.95      5.53 o
  -4   5   5        0.31       -1.98      2.50 o
  -3   5   5       27.90       34.71      5.01 o
  -2   5   5      106.25      110.80     13.51 o
  -1   5   5        9.41       13.76      3.42 o
   0   5   5       83.64       93.43      8.03 o
   1   5   5      156.79      137.24     27.54 o
   2   5   5      174.97      164.70     16.04 o
   3   5   5       19.85       27.45      7.51 o
   4   5   5      198.06      200.68     17.93 o
   5   5   5       99.49       93.66      9.15 o
   6   5   5      129.50      110.62     10.44 o
   7   5   5        0.46       -0.39      3.71 o
   8   5   5      137.84      122.16     11.89 o
   9   5   5       30.00       31.10      6.19 o
  10   5   5        9.77       20.23      8.81 o
  -5   6   5        5.76        2.61      3.62 o
  -4   6   5       64.62       60.33     11.69 o
  -3   6   5      105.25      101.42     10.84 o
  -2   6   5       62.16       69.47     11.20 o
  -1   6   5       98.50       89.36      8.82 o
   0   6   5      376.03      382.24     17.58 o
   1   6   5      325.01      340.79     23.94 o
   2   6   5      308.61      264.32     27.75 o
   3   6   5      298.16      273.52     21.82 o
   4   6   5      152.70      166.48     17.49 o
   5   6   5      263.30      259.18     22.28 o
   6   6   5      204.48      237.55     21.95 o
   7   6   5      202.79      244.00     23.39 o
   8   6   5       84.21       78.43      9.97 o
   9   6   5       15.61       15.59      3.41 o
  10   6   5        5.28        2.32      3.58 o
  -3   7   5        7.26        0.22      4.14 o
  -2   7   5       23.85       22.19      5.35 o
  -1   7   5      103.69       93.83      9.64 o
   0   7   5       57.77       64.27      7.97 o
   1   7   5       82.25       98.38     13.62 o
   2   7   5       12.67        7.61      4.07 o
   3   7   5        4.43        1.88      3.48 o
   4   7   5       25.93       16.65      5.95 o
   5   7   5      127.48      111.60     15.48 o
   6   7   5        0.21       -4.08      4.82 o
   7   7   5       64.84       47.73     11.41 o
   8   7   5        7.18        9.18      5.99 o
   9   7   5        7.26       -4.67      4.67 o
  -2   8   5       19.73       20.79      5.79 o
  -1   8   5        5.82        6.70      3.16 o
   0   8   5        0.24       -2.27      2.27 o
   1   8   5       38.60       28.10      8.21 o
   2   8   5      193.38      196.25     20.48 o
   3   8   5       45.96       56.10     11.53 o
   4   8   5       10.67       24.47      8.22 o
   5   8   5      262.79      250.42     24.33 o
   6   8   5      130.44      141.10     19.05 o
   7   8   5       75.26       91.69     15.80 o
   8   8   5       29.86       47.94     11.72 o
   9   8   5        6.78        0.17      3.12 o
  10   8   5        0.18       -5.56      5.56 o
  -1   9   5       45.92       54.13      8.91 o
   0   9   5       45.76       45.10      7.40 o
   1   9   5      176.27      158.22     19.05 o
   2   9   5      230.70      209.47     22.21 o
   3   9   5      227.67      218.93     22.74 o
   4   9   5      143.24      155.54     19.57 o
   5   9   5      158.83      153.72     19.84 o
   6   9   5       61.37       77.54     15.26 o
   7   9   5      153.82      139.09     20.00 o
   8   9   5       53.27       61.60     13.75 o
  -1  10   5        1.48        5.45      6.78 o
   0  10   5        0.90       -1.12      2.96 o
   1  10   5        4.78        3.75      2.08 o
   2  10   5        0.51       -0.42      4.31 o
   3  10   5        0.01       -1.11      4.01 o
   4  10   5       16.47       35.02      9.42 o
   5  10   5        2.01       -2.96      4.42 o
   6  10   5        5.97       -1.49      4.20 o
   7  10   5        0.50        2.02      3.57 o
   1  11   5       34.78       37.46      7.69 o
   2  11   5       27.33       28.26      9.02 o
   3  11   5        9.12       14.80      6.30 o
   4  11   5       34.24       48.60     12.08 o
   5  11   5      120.94      117.68     19.35 o
   6  11   5       63.58       80.56     16.10 o
   2  12   5       22.53       15.24      7.43 o
   3  12   5       35.80       38.50     11.21 o
   4  12   5       28.94       42.72     12.66 o
  -3 -11   6        2.24        2.75      3.70 o
  -2 -11   6        5.33        6.88      4.73 o
  -1 -11   6        0.00       -5.76      5.76 o
  -4 -10   6       10.56       16.03      7.63 o
  -3 -10   6       35.15       31.98      9.35 o
  -2 -10   6       59.27       69.25     12.88 o
  -1 -10   6       19.81       18.07      4.88 o
   0 -10   6       60.96       71.27     14.02 o
   1 -10   6       48.59       51.71     12.62 o
  -5  -9   6       18.42       31.84     10.49 o
  -4  -9   6       82.73      125.51     18.42 o
  -3  -9   6        0.45        5.14      4.76 o
  -2  -9   6       47.11       57.53     11.28 o
  -1  -9   6       62.49       70.06      8.74 o
   0  -9   6       25.01       19.58      4.59 o
   1  -9   6        3.36        5.29      5.57 o
   2  -9   6       40.95       46.98     12.34 o
   4  -9   6        6.51        6.54      5.11 o
  -6  -8   6        5.91       19.58      9.45 o
  -5  -8   6        7.43       13.34      7.38 o
  -4  -8   6       41.18       26.34      9.01 o
  -3  -8   6        3.31       13.04      6.37 o
  -2  -8   6        2.82        4.72      5.07 o
  -1  -8   6        3.28       10.46      4.98 o
   0  -8   6       39.30       38.51      6.12 o
   1  -8   6        2.19        2.66      3.14 o
   2  -8   6        1.59        7.79      3.07 o
   3  -8   6       14.63       22.28      7.19 o
   4  -8   6       10.70       15.16      7.09 o
  -6  -7   6       32.32       36.72     11.40 o
  -5  -7   6        0.45        2.66      5.23 o
  -4  -7   6       85.74       79.93     13.46 o
  -3  -7   6       97.93      114.15     15.42 o
  -2  -7   6      136.50      149.48     16.67 o
  -1  -7   6      186.88      203.18     22.81 o
   0  -7   6      143.72      158.89      7.57 o
   1  -7   6       53.12       72.00      6.29 o
   2  -7   6       68.15       77.64      9.62 o
   3  -7   6       32.48       34.00      6.54 o
   4  -7   6       73.39       90.36     16.73 o
   5  -7   6       56.36       62.93     10.22 o
  -7  -6   6       19.46        7.49      5.52 o
  -6  -6   6       11.33       21.64      8.63 o
  -5  -6   6      149.77      152.15     20.03 o
  -4  -6   6        0.28       -1.18      4.14 o
  -3  -6   6       30.94       33.12      7.78 o
  -2  -6   6      170.14      165.58     10.91 o
  -1  -6   6      557.55      559.84     20.84 o
   0  -6   6       97.55       97.29      5.60 o
   1  -6   6       30.96       28.86      3.24 o
   2  -6   6      174.29      175.59      7.96 o
   3  -6   6      184.14      178.96     13.99 o
   4  -6   6        0.14       -2.95      5.45 o
   5  -6   6       12.11        9.02      5.79 o
   6  -6   6        1.49       -3.72      3.72 o
  -7  -5   6        8.90        3.05      4.38 o
  -6  -5   6        9.13        9.11      6.25 o
  -5  -5   6        0.26        6.09      5.31 o
  -4  -5   6        1.12        1.12      3.96 o
  -3  -5   6        0.17        3.01      3.88 o
  -2  -5   6        0.46        2.16      3.51 o
  -1  -5   6       84.06       82.54      7.49 o
   0  -5   6       49.89       40.07      3.59 o
   1  -5   6       83.11       85.23      5.17 o
   2  -5   6      134.16      143.51      7.17 o
   3  -5   6       63.37       72.99      8.56 o
   4  -5   6        1.88        3.32      3.14 o
   5  -5   6       72.23       79.77     15.14 o
   6  -5   6       34.46       51.93      9.09 o
  -7  -4   6       50.57       58.18     12.90 o
  -6  -4   6        1.47        2.60      5.04 o
  -5  -4   6       78.32       86.13     14.11 o
  -4  -4   6       81.69      101.28     14.41 o
  -3  -4   6      586.30      599.47     33.26 o
  -2  -4   6      493.36      455.95     15.80 o
  -1  -4   6      520.19      414.32     59.18 o
   0  -4   6      795.42      708.12     13.45 o
   1  -4   6      640.70      651.83     13.79 o
   2  -4   6      115.55      115.10      6.36 o
   3  -4   6      488.79      471.78     17.25 o
   4  -4   6      289.07      303.57     17.61 o
   5  -4   6      316.64      320.00     19.66 o
   6  -4   6       89.50       87.02     11.51 o
   7  -4   6       49.56       47.95      8.76 o
  -8  -3   6        1.04        1.30      4.98 o
  -7  -3   6        0.30        3.82      5.49 o
  -6  -3   6       31.36       40.56     10.04 o
  -5  -3   6      124.34      133.60     17.18 o
  -4  -3   6      120.28      128.49     15.39 o
  -3  -3   6       15.54       11.44      3.49 o
  -2  -3   6        0.77       -1.68      1.68 o
  -1  -3   6        0.51        2.62      1.05 o
   0  -3   6       95.45       85.89      4.19 o
   1  -3   6       52.93       58.43      3.81 o
   2  -3   6      684.69      657.45     12.55 o
   3  -3   6        2.87        3.81      1.91 o
   4  -3   6        2.34        3.72      2.67 o
   5  -3   6       47.87       46.19     12.58 o
   6  -3   6        4.82        9.15      4.27 o
   7  -3   6       20.55       28.62      6.93 o
   8  -3   6       11.60       15.97      8.02 o
  -8  -2   6        3.40       -3.46      5.81 o
  -7  -2   6        5.71        9.27      4.87 o
  -6  -2   6        0.27        3.93      4.51 o
  -5  -2   6      151.21      158.61     18.11 o
  -4  -2   6      146.95      160.77     14.03 o
  -3  -2   6      222.06      155.83     24.28 o
  -2  -2   6      207.74      193.26     16.87 o
  -1  -2   6      104.08      107.07     11.91 o
   0  -2   6      406.65      388.57      9.05 o
   1  -2   6     2072.47     2066.57     35.99 o
   2  -2   6      919.00      907.40     19.13 o
   3  -2   6      356.15      354.74      8.59 o
   4  -2   6       39.96       39.71      3.39 o
   5  -2   6       60.55       51.46     10.07 o
   6  -2   6       48.45       51.69      7.79 o
   7  -2   6      133.44      129.93     27.33 o
   8  -2   6        5.61       13.58      5.18 o
  -7  -1   6       21.90       23.84      8.03 o
  -6  -1   6       48.62       54.96      6.65 o
  -5  -1   6        2.27        0.83      2.34 o
  -4  -1   6      251.46      273.47     21.96 o
  -3  -1   6      493.11      472.13     17.81 o
  -2  -1   6      381.21      328.77     21.62 o
  -1  -1   6      131.16      100.53     11.44 o
   0  -1   6     2230.66     2189.95     53.92 o
   1  -1   6      513.41      460.39     20.98 o
   2  -1   6     1766.78     1768.75     26.30 o
   3  -1   6      277.82      242.75      7.46 o
   4  -1   6      375.18      355.58      8.57 o
   5  -1   6       45.20       48.95      3.92 o
   6  -1   6       93.80       85.30      9.40 o
   7  -1   6      185.57      175.45     14.86 o
   8  -1   6       13.52       13.23      9.19 o
   9  -1   6        0.30        8.37      5.28 o
  -7   0   6        1.59       -1.07      3.99 o
  -6   0   6        3.46        8.99      3.49 o
  -5   0   6        0.66        1.32      2.36 o
  -4   0   6       28.58       30.91      5.50 o
  -3   0   6        3.30        3.72      2.47 o
  -2   0   6        6.45        7.94      1.36 o
  -1   0   6      342.31      360.16     21.55 o
   0   0   6      202.37      197.95      8.82 o
   1   0   6        0.99        4.78      1.26 o
   2   0   6        0.47        6.01      2.85 o
   3   0   6       22.40       25.83      2.93 o
   4   0   6        4.12        4.28      1.79 o
   5   0   6       18.62       17.99      2.19 o
   6   0   6       71.24       76.27      5.67 o
   7   0   6       45.30       50.22     12.10 o
   8   0   6        3.04        1.45      4.75 o
   9   0   6        0.35        2.94      3.52 o
  -7   1   6        0.81       -2.44      4.44 o
  -6   1   6       59.33       65.34     11.96 o
  -5   1   6       23.88       28.41      4.89 o
  -4   1   6       18.76       20.23      4.02 o
  -3   1   6        5.40        7.81      4.38 o
  -2   1   6      337.12      311.53     24.14 o
  -1   1   6      604.36      601.54     30.97 o
   0   1   6     2497.72     2363.26    105.13 o
   1   1   6       12.42        8.62      2.43 o
   2   1   6     1073.15     1160.81     26.80 o
   3   1   6      794.15      781.45     29.36 o
   4   1   6      977.39     1014.20     33.71 o
   5   1   6      510.00      484.93     17.97 o
   6   1   6      253.63      262.44     11.35 o
   7   1   6      180.39      166.87     13.50 o
   8   1   6      135.26      128.98     13.94 o
   9   1   6       15.41       20.38      5.52 o
  -6   2   6       26.04       32.18      6.00 o
  -5   2   6       20.91       26.55      4.98 o
  -4   2   6      320.51      296.61     14.54 o
  -3   2   6      625.80      662.11     34.48 o
  -2   2   6       96.74       89.02     12.21 o
  -1   2   6      313.48      313.10     21.34 o
   0   2   6      760.00      731.50     42.87 o
   1   2   6     1741.40     1729.07     35.29 o
   2   2   6      494.28      508.39     17.73 o
   3   2   6     2082.62     2237.70     41.86 o
   4   2   6     2062.35     2186.14     56.77 o
   5   2   6      476.34      484.13     19.61 o
   6   2   6      150.47      139.11     10.44 o
   7   2   6       66.02       65.84      6.29 o
   8   2   6       63.06       53.99      8.58 o
   9   2   6       79.15       65.67      9.33 o
  -6   3   6        0.30        3.24      3.66 o
  -5   3   6        1.21        1.93      2.12 o
  -4   3   6        2.34        3.32      3.67 o
  -3   3   6        2.70        3.67      2.36 o
  -2   3   6       11.72        9.43      5.53 o
  -1   3   6       74.48       69.94     10.73 o
   0   3   6      549.64      604.34     15.22 o
   1   3   6       13.81       21.42      5.79 o
   2   3   6        7.29        4.51      3.92 o
   3   3   6       74.09       84.20      7.79 o
   4   3   6      109.28      108.84     12.43 o
   5   3   6       26.91       20.72      4.42 o
   6   3   6        0.29        0.74      2.32 o
   7   3   6        9.97       10.80      3.10 o
   8   3   6        1.36        8.08      3.30 o
   9   3   6        8.81        9.11      4.20 o
  -5   4   6       16.74       28.12      6.84 o
  -4   4   6       13.21       14.04      2.93 o
  -3   4   6       92.88       99.37      8.24 o
  -2   4   6      231.32      236.52     20.46 o
  -1   4   6      891.58      929.87     26.04 o
   0   4   6      301.78      320.73     14.20 o
   1   4   6     1065.82     1100.13     42.08 o
   2   4   6      654.89      679.04     32.17 o
   3   4   6      662.72      590.68     30.47 o
   4   4   6      615.91      579.14     21.84 o
   5   4   6      292.38      286.57     15.97 o
   6   4   6       70.87       68.84      8.16 o
   7   4   6      203.56      202.63     14.55 o
   8   4   6       84.49      104.47     10.80 o
   9   4   6       60.18       64.75     10.22 o
  10   4   6        0.19       -1.68      3.29 o
  -5   5   6       16.85       10.25      6.32 o
  -4   5   6       49.88       58.16      9.08 o
  -3   5   6      104.72       99.13     10.54 o
  -2   5   6       32.27       34.99      8.84 o
  -1   5   6      156.98      147.73     10.76 o
   0   5   6      181.68      180.96     11.46 o
   1   5   6      219.50      239.91     19.92 o
   2   5   6       32.17       27.94      7.20 o
   3   5   6      144.85      142.97     15.63 o
   4   5   6      823.40      797.32     37.70 o
   5   5   6      153.22      165.70     12.51 o
   6   5   6       24.76       27.03      5.65 o
   7   5   6        0.36       -1.16      3.13 o
   8   5   6       52.17       53.67      8.36 o
   9   5   6        8.76        9.86      5.83 o
  10   5   6        2.12        3.52      5.87 o
  -4   6   6        3.16        7.58      6.54 o
  -3   6   6       16.27       24.51      8.53 o
  -2   6   6        2.93        2.45      3.24 o
  -1   6   6       14.87       14.87      3.74 o
   0   6   6       36.28       38.11      5.91 o
   1   6   6        0.89        3.01      4.36 o
   2   6   6       21.93       19.50      9.89 o
   3   6   6      127.01      117.52     15.03 o
   4   6   6      118.78      131.47     16.13 o
   5   6   6       35.19       39.09      9.30 o
   6   6   6       29.96       15.50      5.82 o
   7   6   6       30.68       22.85      5.46 o
   8   6   6        8.00        5.85      3.98 o
   9   6   6        7.54        3.19      4.51 o
  10   6   6        0.08       -7.63      7.63 o
  -3   7   6       18.13       17.57      8.64 o
  -2   7   6       59.68       47.44     11.02 o
  -1   7   6       27.45       41.44      6.71 o
   0   7   6       34.83       34.97      5.99 o
   1   7   6      285.59      315.75     25.47 o
   2   7   6      275.96      271.59     23.65 o
   3   7   6       19.74       22.69      6.85 o
   4   7   6      132.43      135.58     16.92 o
   5   7   6      372.69      375.92     28.81 o
   6   7   6      327.08      365.69     28.98 o
   7   7   6       71.54       93.07     15.52 o
   8   7   6       86.67       85.05     15.58 o
   9   7   6       23.56       47.86     11.46 o
  -2   8   6       18.64        7.08      3.40 o
  -1   8   6        8.99        0.78      2.62 o
   0   8   6      128.33      121.58     11.65 o
   1   8   6       35.18       35.98     10.74 o
   2   8   6        7.88       -1.84      3.30 o
   3   8   6       57.39       43.40     10.10 o
   4   8   6       83.12      106.78     15.76 o
   5   8   6        0.51       -1.99      3.85 o
   6   8   6       93.20       70.70     13.45 o
   7   8   6       66.01       71.98     14.38 o
   8   8   6       31.95       19.28      8.30 o
   9   8   6        1.63       16.41      7.55 o
  -1   9   6        5.29        6.17      5.32 o
   0   9   6       16.57       11.00      5.90 o
   1   9   6       94.74       77.09      9.55 o
   2   9   6      140.16      137.58     18.51 o
   3   9   6       42.68       45.22     10.89 o
   4   9   6       30.86       32.05      9.13 o
   5   9   6        8.74       18.53      7.96 o
   6   9   6      112.94      105.37     17.35 o
   7   9   6       48.78       70.42     14.76 o
   8   9   6       32.87       31.24      9.86 o
  -1  10   6       25.33       28.53     10.51 o
   0  10   6       35.73       39.69      7.62 o
   1  10   6       47.71       60.56      8.80 o
   2  10   6       79.29       72.87     14.17 o
   3  10   6       68.38       82.53     15.11 o
   4  10   6      107.88      119.65     18.76 o
   5  10   6       97.53      110.54     18.11 o
   6  10   6      116.87      130.95     20.41 o
   7  10   6       18.41       13.55      6.57 o
   1  11   6        3.60        0.28      3.46 o
   2  11   6        9.65        3.43      4.45 o
   3  11   6       23.99       25.91      8.81 o
   4  11   6        6.40        4.73      3.90 o
   5  11   6        5.83        2.77      4.50 o
   6  11   6       13.19       -2.94      4.82 o
   2  12   6       10.00        5.81      4.96 o
  -3 -11   7       29.78       43.57     11.87 o
  -2 -11   7       25.51       31.17     10.27 o
  -1 -11   7       42.17       46.31     12.22 o
  -4 -10   7        5.99       13.06      5.88 o
  -3 -10   7        2.15        1.07      3.53 o
  -2 -10   7        7.18        4.77      3.39 o
  -1 -10   7        0.48        8.03      5.62 o
   0 -10   7        4.99        4.54      4.95 o
   1 -10   7        3.78        7.53      5.04 o
  -5  -9   7       29.93       29.77     10.10 o
  -4  -9   7       62.91       89.59     16.05 o
  -3  -9   7       57.73       49.95     11.61 o
  -2  -9   7        1.62        6.83      4.99 o
  -1  -9   7       67.84       58.44     10.92 o
   0  -9   7       25.72       38.20     10.56 o
   1  -9   7        3.95       14.57      6.45 o
   2  -9   7      101.38      131.89     19.56 o
  -5  -8   7       33.62       17.31      8.59 o
  -4  -8   7        0.25       12.81      7.07 o
  -3  -8   7       52.54       51.52     12.00 o
  -2  -8   7      104.71      106.23     15.38 o
  -1  -8   7      114.60      111.86     10.57 o
   0  -8   7       18.45       23.16      4.15 o
   1  -8   7      106.35      113.34     11.86 o
   2  -8   7        2.18       -1.25      3.86 o
   3  -8   7       31.97       21.52      5.71 o
   4  -8   7        5.47       -2.65      3.65 o
  -6  -7   7        0.00       13.26      6.68 o
  -5  -7   7        0.41        3.51      5.76 o
  -4  -7   7       26.35       35.21     11.33 o
  -3  -7   7       21.75       21.56      7.26 o
  -2  -7   7       43.08       27.79      8.28 o
  -1  -7   7        8.87        7.24      8.75 o
   0  -7   7        3.43        6.27      2.41 o
   1  -7   7        0.48        2.08      1.65 o
   2  -7   7        0.01        3.71      2.54 o
   3  -7   7        0.75        1.88      2.06 o
   4  -7   7        2.29        1.14      5.00 o
   5  -7   7       13.61        9.28      5.35 o
  -6  -6   7       13.51       26.85     10.04 o
  -5  -6   7       73.43       81.62     15.22 o
  -4  -6   7       32.31       43.98     10.66 o
  -3  -6   7       10.44       18.62      6.56 o
  -2  -6   7      145.47      141.57     10.47 o
  -1  -6   7      441.03      465.33     19.64 o
   0  -6   7      139.75      139.05      6.71 o
   1  -6   7      262.72      267.95     10.34 o
   2  -6   7        8.69        8.91      2.90 o
   3  -6   7      110.35      106.24     11.01 o
   4  -6   7      111.24      121.63     12.56 o
   5  -6   7       46.60       58.09      9.57 o
   6  -6   7       24.39       18.34      7.69 o
  -7  -5   7        7.14       12.01      7.35 o
  -6  -5   7       61.63       60.53     13.16 o
  -5  -5   7        0.55       -1.49      4.58 o
  -4  -5   7      230.83      250.21     24.29 o
  -3  -5   7      276.44      284.55     24.12 o
  -2  -5   7      460.71      429.51     17.17 o
  -1  -5   7      122.31      121.55     10.15 o
   0  -5   7       41.72       41.40      5.58 o
   1  -5   7       53.76       60.53      4.55 o
   2  -5   7      130.10      130.65      7.54 o
   3  -5   7      118.16      118.16     14.64 o
   4  -5   7      118.39      126.42     12.44 o
   5  -5   7        6.18        4.54      4.05 o
   6  -5   7       16.79       21.48      6.33 o
  -7  -4   7        0.51        0.19      4.39 o
  -6  -4   7        1.99        3.66      5.69 o
  -5  -4   7       33.50       37.84     10.53 o
  -4  -4   7       44.66       39.35      9.85 o
  -3  -4   7      238.24      223.96     21.11 o
  -2  -4   7      137.13       78.16     25.31 o
  -1  -4   7        0.99        1.44      1.06 o
   0  -4   7        1.59        2.97      1.25 o
   1  -4   7      465.83      489.74     12.27 o
   2  -4   7       24.64       29.53      3.74 o
   3  -4   7        7.48        7.28      4.08 o
   4  -4   7      346.18      357.30     19.47 o
   5  -4   7      126.70      146.96     28.45 o
   6  -4   7        4.89       15.57      4.74 o
   7  -4   7       18.52       28.06      6.94 o
  -7  -3   7        7.54       15.09      7.04 o
  -6  -3   7      134.10      146.90     20.13 o
  -5  -3   7       42.72       61.06     12.60 o
  -4  -3   7      214.67      230.20     22.22 o
  -3  -3   7      106.29       91.15      6.74 o
  -2  -3   7      291.78      267.65     35.82 o
  -1  -3   7      746.73      634.85     53.30 o
   0  -3   7      941.41      896.40     33.47 o
   1  -3   7      493.66      475.50     16.94 o
   2  -3   7      885.01      899.91     19.55 o
   3  -3   7      368.01      374.26     14.49 o
   4  -3   7       53.60       61.40      8.12 o
   5  -3   7        7.78        6.60      4.12 o
   6  -3   7      215.37      215.52     16.68 o
   7  -3   7        7.24        9.63      3.79 o
   8  -3   7       43.78       53.74     13.41 o
  -7  -2   7       16.09       11.20      6.44 o
  -6  -2   7        0.98        1.50      3.48 o
  -5  -2   7       22.60       23.92      8.33 o
  -4  -2   7       45.89       44.35      5.94 o
  -3  -2   7      119.69      100.18     10.07 o
  -2  -2   7        4.03       -1.09      4.60 o
  -1  -2   7       10.62       12.01      2.01 o
   0  -2   7      688.56      600.03     28.79 o
   1  -2   7      211.18      212.54     11.09 o
   2  -2   7       31.93       34.43      3.79 o
   3  -2   7      102.29      100.80      4.93 o
   4  -2   7        1.35        0.91      1.33 o
   5  -2   7       35.12       31.49      6.00 o
   6  -2   7       57.91       51.61      8.27 o
   7  -2   7        0.75        3.01      3.35 o
   8  -2   7        1.95        0.05      5.76 o
  -7  -1   7        0.03        1.47      5.12 o
  -6  -1   7       16.52       20.74      8.15 o
  -5  -1   7        0.82       -1.49      2.19 o
  -4  -1   7       79.40       80.30      8.39 o
  -3  -1   7      277.61      258.12     22.08 o
  -2  -1   7       49.85       55.39     10.27 o
  -1  -1   7       14.05        6.15      4.51 o
   0  -1   7      613.96      624.27     19.95 o
   1  -1   7      265.20      286.65     18.06 o
   2  -1   7        1.71        2.47      1.80 o
   3  -1   7       53.75       52.00      4.27 o
   4  -1   7      228.79      214.81      8.33 o
   5  -1   7       15.61       15.45      4.61 o
   6  -1   7      231.99      259.44     21.25 o
   7  -1   7        3.73        1.11      2.68 o
   8  -1   7       61.23       53.37     15.49 o
   9  -1   7        0.78        0.76      2.67 o
  -7   0   7       35.26       32.15     10.27 o
  -6   0   7        8.36       12.71      4.91 o
  -5   0   7      124.68      128.97     11.91 o
  -4   0   7      169.26      183.93     13.20 o
  -3   0   7      269.10      305.75     23.74 o
  -2   0   7      360.39      307.89     60.84 o
  -1   0   7      524.34      542.10     28.54 o
   0   0   7      471.40      498.79     26.24 o
   1   0   7     2061.75     2142.91     37.99 o
   2   0   7      779.71      728.78     28.57 o
   3   0   7      747.07      794.72     30.58 o
   4   0   7       26.54       21.45      2.92 o
   5   0   7      183.68      173.92      8.99 o
   6   0   7      339.99      290.95     17.74 o
   7   0   7      260.84      263.11     17.71 o
   8   0   7       23.53       29.88      9.68 o
   9   0   7       19.42       10.94      5.83 o
  -6   1   7        7.86       12.77     10.75 o
  -5   1   7       10.45        3.18      3.44 o
  -4   1   7      101.76       96.20     10.21 o
  -3   1   7      161.81      129.51     15.69 o
  -2   1   7       50.81       38.61      4.63 o
  -1   1   7       68.05       51.55      5.36 o
   0   1   7      283.29      292.86     20.26 o
   1   1   7       84.80       79.85      6.67 o
   2   1   7      111.69      142.01      7.70 o
   3   1   7      157.76      177.03     10.92 o
   4   1   7      182.31      186.90     14.92 o
   5   1   7      175.15      178.32     11.43 o
   6   1   7      175.51      177.02      9.71 o
   7   1   7       74.47       60.95      8.63 o
   8   1   7        5.77        4.66      3.29 o
   9   1   7        0.24       -2.05      3.05 o
  -6   2   7        4.32        1.39      3.39 o
  -5   2   7       25.39       37.11      7.01 o
  -4   2   7       26.38       34.63      6.57 o
  -3   2   7       45.67       47.35     10.22 o
  -2   2   7       26.67       34.18      8.31 o
  -1   2   7      438.36      457.25     27.63 o
   0   2   7      279.90      278.58     20.74 o
   1   2   7      866.16      915.70     26.36 o
   2   2   7      230.35      201.12     11.60 o
   3   2   7     1215.38     1193.80     43.11 o
   4   2   7      704.28      704.96     23.50 o
   5   2   7      175.07      156.91     11.20 o
   6   2   7       19.21       14.70      3.85 o
   7   2   7      219.00      213.09     11.38 o
   8   2   7      126.10      105.16     11.61 o
   9   2   7       26.09       16.44      4.96 o
  -5   3   7       16.39       19.75      5.90 o
  -4   3   7       27.47       20.84      5.40 o
  -3   3   7      110.43      132.50     16.85 o
  -2   3   7      435.25      411.67     28.49 o
  -1   3   7      417.91      425.66     27.66 o
   0   3   7      925.72      932.97     32.89 o
   1   3   7      262.63      247.38     19.75 o
   2   3   7      382.10      378.80     24.23 o
   3   3   7      354.82      352.26     16.46 o
   4   3   7      547.70      602.38     45.01 o
   5   3   7      932.26      960.19     29.44 o
   6   3   7        1.96       10.04      3.92 o
   7   3   7       38.21       39.82      5.44 o
   8   3   7       69.09       55.41     12.96 o
   9   3   7        3.12        3.52      2.59 o
  -5   4   7        0.45        4.79      5.99 o
  -4   4   7       24.49       22.69      4.48 o
  -3   4   7       23.10       22.06      4.60 o
  -2   4   7        2.42        3.03      4.66 o
  -1   4   7      216.72      227.34     20.55 o
   0   4   7        5.81        4.69      1.91 o
   1   4   7        6.97        1.09      3.14 o
   2   4   7       47.90       57.40      9.76 o
   3   4   7       49.78       46.92      8.98 o
   4   4   7       85.20       86.66      8.78 o
   5   4   7      217.65      206.46     14.10 o
   6   4   7        0.75        6.45      2.89 o
   7   4   7        1.31        3.07      2.86 o
   8   4   7        1.27        2.28      5.00 o
   9   4   7        1.17       -2.76      3.01 o
  -4   5   7       40.44       50.21     12.72 o
  -3   5   7       46.22       52.69      8.09 o
  -2   5   7       99.87      117.79     15.91 o
  -1   5   7        1.04       -0.13      2.23 o
   0   5   7      203.02      198.51     12.36 o
   1   5   7       89.58       84.79     12.70 o
   2   5   7      104.30       94.49     13.17 o
   3   5   7      291.22      273.21     22.44 o
   4   5   7      224.22      248.78     21.63 o
   5   5   7       50.14       42.46      9.42 o
   6   5   7        8.24        3.17      3.43 o
   7   5   7        7.43       12.49      4.69 o
   8   5   7       94.38       99.02     11.16 o
   9   5   7       17.02       26.05      9.72 o
  -3   6   7       14.96       18.84      7.87 o
  -2   6   7       76.83       67.75     12.15 o
  -1   6   7       48.87       56.26      7.65 o
   0   6   7      116.02      112.41      9.99 o
   1   6   7      125.60      101.46     14.42 o
   2   6   7       60.48       64.22     11.81 o
   3   6   7        6.19       11.29      6.28 o
   4   6   7      235.44      206.95     20.89 o
   5   6   7       40.66       53.36     11.23 o
   6   6   7       77.91       73.95     13.14 o
   7   6   7       94.41      112.22     11.80 o
   8   6   7       58.74       71.63     10.16 o
   9   6   7       34.95       27.74      6.49 o
  -2   7   7       20.54       21.34      8.03 o
  -1   7   7       26.21       17.45      4.78 o
   0   7   7        4.24        2.05      2.44 o
   1   7   7       14.06       17.26      7.61 o
   2   7   7       69.73       61.56     12.01 o
   3   7   7       10.12       22.01      7.46 o
   4   7   7        0.42       -3.41      4.78 o
   5   7   7        0.63        7.11      5.13 o
   6   7   7       17.14       25.55      8.99 o
   7   7   7        4.24        2.76      5.39 o
   8   7   7        7.70        4.69      3.10 o
   9   7   7        0.94        6.29      5.79 o
  -1   8   7       32.37       35.82      6.83 o
   0   8   7       97.60      103.47     10.86 o
   1   8   7      161.08      147.71     12.79 o
   2   8   7      189.87      207.22     22.45 o
   3   8   7      109.23      113.20     16.77 o
   4   8   7      208.99      224.81     23.61 o
   5   8   7      190.42      194.33     22.29 o
   6   8   7      144.87      199.68     23.32 o
   7   8   7      134.68      136.09     19.70 o
   8   8   7       40.15       52.55     12.66 o
   9   8   7       19.41       22.42      8.40 o
  -1   9   7       27.91       21.58      7.89 o
   0   9   7        7.14        8.37      3.87 o
   1   9   7       23.54       26.64     12.19 o
   2   9   7       36.50       44.92     11.14 o
   3   9   7       54.93       78.00     14.96 o
   4   9   7       25.78       27.93      8.97 o
   5   9   7      135.37      132.01     19.20 o
   6   9   7       51.06       66.63     13.75 o
   7   9   7        7.22       -0.09      3.81 o
   8   9   7        0.18       -1.16      3.51 o
   0  10   7        0.57       -2.77      3.06 o
   1  10   7        3.97       -1.89     10.11 o
   2  10   7       21.87       28.52      9.81 o
   3  10   7        6.77       12.36      5.79 o
   4  10   7        1.31        2.70      4.94 o
   5  10   7       61.70       63.05     14.62 o
   6  10   7       23.27       20.22      8.56 o
   7  10   7        0.06        8.43      6.25 o
   1  11   7       19.01        8.31      4.76 o
   2  11   7       28.04       21.12      5.90 o
   3  11   7       29.60       30.75      9.93 o
   4  11   7        0.33        0.96      4.39 o
   5  11   7        5.73        3.67      4.33 o
  -1 -11   8       20.87       14.01      6.96 o
  -3 -10   8        9.94       30.12      9.61 o
  -2 -10   8        8.65       14.11      4.72 o
  -1 -10   8        4.65        9.81      5.78 o
   0 -10   8       15.74       19.82      7.35 o
   1 -10   8       58.49       54.39     12.97 o
  -4  -9   8        0.28        2.63      4.46 o
  -3  -9   8        2.94       -4.24      4.24 o
  -2  -9   8       10.32        1.61      3.35 o
  -1  -9   8        0.11       -0.02      1.79 o
   0  -9   8       14.43       17.09      6.61 o
   1  -9   8        6.18       12.91      6.11 o
   2  -9   8        3.68        8.95      5.32 o
  -5  -8   8       10.59       19.01      8.52 o
  -4  -8   8        8.53       14.84      7.26 o
  -3  -8   8        7.93        2.83      4.33 o
  -2  -8   8       65.94       61.20     12.04 o
  -1  -8   8        7.94       11.12      4.15 o
   0  -8   8       21.43       35.39      5.18 o
   1  -8   8       68.69       64.97     15.82 o
   2  -8   8        1.18        8.10      5.93 o
   3  -8   8       10.59       19.97      9.24 o
  -5  -7   8       16.03       23.35      8.58 o
  -4  -7   8       41.39       44.86     11.45 o
  -3  -7   8       66.59       77.64     14.18 o
  -2  -7   8      117.02      122.45     16.78 o
  -1  -7   8       97.09       95.16      7.93 o
   0  -7   8      213.11      226.27     11.97 o
   1  -7   8       25.60       16.58      3.31 o
   2  -7   8      172.01      193.96     14.52 o
   3  -7   8       39.57       49.00      8.07 o
   4  -7   8       31.13       22.52      6.09 o
   5  -7   8        5.45        9.27      5.94 o
  -6  -6   8        1.48        3.46      6.72 o
  -5  -6   8        9.72       12.43      6.90 o
  -4  -6   8        0.11        7.46      5.94 o
  -3  -6   8       65.37       85.39     14.27 o
  -2  -6   8        2.72        3.86      2.63 o
  -1  -6   8        7.04       10.66      2.58 o
   0  -6   8        9.32        5.70      6.47 o
   1  -6   8        1.68        4.58      1.74 o
   2  -6   8        0.88        2.49      2.71 o
   3  -6   8        4.54        4.62      7.16 o
   4  -6   8        7.81        7.00      3.56 o
   5  -6   8        0.91        4.26      2.72 o
  -6  -5   8       58.04       80.39     16.30 o
  -5  -5   8       23.93       29.66      9.93 o
  -4  -5   8       32.92       30.19      9.78 o
  -3  -5   8      305.35      333.49     27.79 o
  -2  -5   8      243.80      250.37     13.62 o
  -1  -5   8       10.26        9.40      3.20 o
   0  -5   8      674.80      689.84     18.63 o
   1  -5   8        2.45        2.58      1.31 o
   2  -5   8      200.58      193.47      9.64 o
   3  -5   8      166.69      170.81     13.29 o
   4  -5   8      214.08      242.35     17.11 o
   5  -5   8       82.85       77.34     10.50 o
   6  -5   8       27.49       32.54      7.66 o
  -6  -4   8        3.77       14.96      8.18 o
  -5  -4   8       90.19       91.55     15.98 o
  -4  -4   8       37.89       47.39     11.65 o
  -3  -4   8       60.37       62.08     11.97 o
  -2  -4   8       55.66       51.26      8.35 o
  -1  -4   8      554.37      565.66     20.30 o
   0  -4   8       63.35       66.94      5.32 o
   1  -4   8      172.47      172.88      8.71 o
   2  -4   8       60.01       55.41      5.20 o
   3  -4   8       71.07       69.93      5.49 o
   4  -4   8        0.36        3.90      3.30 o
   5  -4   8       17.47       15.04      5.04 o
   6  -4   8       17.16       17.85      5.16 o
   7  -4   8       46.10       48.06      9.08 o
  -6  -3   8        0.05        1.90      3.54 o
  -5  -3   8       17.56       19.37      7.86 o
  -4  -3   8        0.14        4.12      4.36 o
  -3  -3   8        9.28        5.23      5.58 o
  -2  -3   8       68.03       65.87      6.15 o
  -1  -3   8        5.51        4.78      2.14 o
   0  -3   8      544.88      501.92     13.18 o
   1  -3   8       19.39       30.11      4.83 o
   2  -3   8       42.88       46.63      4.75 o
   3  -3   8        1.10        4.15      1.66 o
   4  -3   8        0.50        4.51      2.88 o
   5  -3   8       17.33       25.40      6.87 o
   6  -3   8       42.30       49.44      8.24 o
   7  -3   8        0.18        3.30      5.23 o
  -6  -2   8        0.48        4.11      5.20 o
  -5  -2   8       22.21       17.14      6.64 o
  -4  -2   8      186.64      185.31     20.61 o
  -3  -2   8      655.63      612.44     56.88 o
  -2  -2   8      115.87      119.24     14.90 o
  -1  -2   8      340.11      300.69     22.80 o
   0  -2   8        6.42       13.73      5.09 o
   1  -2   8      670.98      694.82     21.87 o
   2  -2   8      240.20      258.03     13.96 o
   3  -2   8      124.23      133.28      7.71 o
   4  -2   8      107.96      109.25      7.30 o
   5  -2   8      203.44      223.47     15.81 o
   6  -2   8        0.44       -2.78      2.78 o
   7  -2   8      107.85      111.62     12.68 o
   8  -2   8        1.93       -0.15      3.67 o
  -6  -1   8       55.40       43.75     11.61 o
  -5  -1   8       43.21       50.63     12.64 o
  -4  -1   8       71.59       67.80      7.95 o
  -3  -1   8       12.91       24.37      8.23 o
  -2  -1   8       14.09       28.69      8.08 o
  -1  -1   8      833.25      823.18     37.41 o
   0  -1   8      516.51      526.02     24.99 o
   1  -1   8      356.81      384.88     22.94 o
   2  -1   8      176.53      147.34     21.59 o
   3  -1   8       49.40       47.11      5.15 o
   4  -1   8       45.81       40.79      4.80 o
   5  -1   8       25.82       28.93      4.64 o
   6  -1   8      150.56      140.95     13.14 o
   7  -1   8       52.00       45.49      8.02 o
   8  -1   8       21.99       21.80      6.20 o
  -6   0   8        0.05       -0.40      4.93 o
  -5   0   8       10.36        7.74      3.23 o
  -4   0   8        0.15        6.32      3.16 o
  -3   0   8        0.82        7.86      6.41 o
  -2   0   8       20.54       20.55      6.95 o
  -1   0   8      306.40      338.02     24.34 o
   0   0   8       95.14      106.43     13.18 o
   1   0   8        0.82        2.13      2.57 o
   2   0   8      148.36      120.70     18.73 o
   3   0   8       14.74       12.63      5.37 o
   4   0   8        9.96        7.35      4.34 o
   5   0   8      201.74      194.50     10.32 o
   6   0   8       27.31       31.16      6.54 o
   7   0   8      136.30      125.73     12.72 o
   8   0   8        6.97        0.84      2.75 o
   9   0   8        3.49        5.53      4.77 o
  -6   1   8       44.86       48.31     12.28 o
  -5   1   8       16.68       14.59      4.83 o
  -4   1   8       95.22       88.22      9.92 o
  -3   1   8      224.76      213.98     21.61 o
  -2   1   8       91.89       89.33     13.85 o
  -1   1   8       88.77       92.17     13.33 o
   0   1   8     1134.46     1136.79     44.46 o
   1   1   8     1147.10     1102.10     66.35 o
   2   1   8      249.71      234.57     10.43 o
   3   1   8       79.56       85.76     10.52 o
   4   1   8      703.88      717.60     31.56 o
   5   1   8       78.94       74.87     10.25 o
   6   1   8      446.27      474.52     19.86 o
   7   1   8       86.27       86.65     10.43 o
   8   1   8      100.82       71.19      9.98 o
   9   1   8       12.20        3.88      6.02 o
  -6   2   8        3.22        2.99      3.15 o
  -5   2   8        2.26        2.01      3.43 o
  -4   2   8       32.29       20.37      5.20 o
  -3   2   8       33.39       41.20     10.26 o
  -2   2   8      244.23      284.40     23.91 o
  -1   2   8        4.89       10.84      6.49 o
   0   2   8       10.42       16.54      6.64 o
   1   2   8       55.47       39.19     12.14 o
   2   2   8       72.32       62.56      7.01 o
   3   2   8      142.80      154.79     11.02 o
   4   2   8      246.09      251.71     14.55 o
   5   2   8       42.85       40.18      6.24 o
   6   2   8      156.69      161.23     12.22 o
   7   2   8        4.06       10.77      3.57 o
   8   2   8        1.66        3.68      3.07 o
   9   2   8        1.45        1.84      2.53 o
  -5   3   8        6.52       13.12      6.69 o
  -4   3   8        0.99       -0.12      2.53 o
  -3   3   8        4.37       13.86      7.12 o
  -2   3   8      347.32      378.26     28.53 o
  -1   3   8      153.67      131.55     17.03 o
   0   3   8      108.25      107.63      6.41 o
   1   3   8       32.45       25.88      7.53 o
   2   3   8       65.03       45.96      9.07 o
   3   3   8        2.52        0.14      2.17 o
   4   3   8      398.38      403.37     23.24 o
   5   3   8       45.61       41.58     10.60 o
   6   3   8      246.36      227.20     15.14 o
   7   3   8        9.77       13.38      8.59 o
   8   3   8        6.98       12.20      6.90 o
   9   3   8        0.81        4.53      3.22 o
  -4   4   8       41.91       29.38      6.67 o
  -3   4   8       56.30       46.20     10.15 o
  -2   4   8       25.43       32.16      8.26 o
  -1   4   8       42.98       61.71     11.96 o
   0   4   8      178.58      167.20     10.37 o
   1   4   8      255.38      254.51     22.32 o
   2   4   8       53.18       71.42     11.73 o
   3   4   8      272.90      278.78     22.78 o
   4   4   8      656.68      676.34     25.69 o
   5   4   8       12.30       12.70      4.24 o
   6   4   8       81.83       66.74      8.35 o
   7   4   8       18.10       25.82     10.50 o
   8   4   8      175.87      189.21     15.01 o
   9   4   8       73.98       52.15     11.74 o
  -4   5   8        0.48       -3.46      4.40 o
  -3   5   8       23.62       20.00     10.10 o
  -2   5   8        1.28        6.11      5.81 o
  -1   5   8       31.17       52.19     11.42 o
   0   5   8       10.88       13.66      3.59 o
   1   5   8       19.05       10.71      6.13 o
   2   5   8        0.91        6.87      5.22 o
   3   5   8       43.59       41.28     10.20 o
   4   5   8      146.40      161.84     18.18 o
   5   5   8      396.57      399.17     28.74 o
   6   5   8        8.13       11.17      3.96 o
   7   5   8        0.78        3.56      3.02 o
   8   5   8        2.20       -1.83      5.03 o
   9   5   8        0.64       -5.43      5.43 o
  -3   6   8       13.64       12.95      7.18 o
  -2   6   8       18.19       15.27      7.38 o
  -1   6   8       57.72       58.91     11.74 o
   0   6   8       10.32        8.11      3.19 o
   1   6   8       55.63       64.74     11.92 o
   2   6   8       45.04       54.07     11.31 o
   3   6   8       37.24       56.24     11.60 o
   4   6   8       47.00       54.73     11.17 o
   5   6   8      250.95      280.71     25.42 o
   6   6   8       77.95       90.45     15.03 o
   7   6   8       27.96       35.13      9.50 o
   8   6   8       53.01       50.28      8.41 o
   9   6   8       34.27       33.89     13.13 o
  -2   7   8        7.09       16.33      6.69 o
  -1   7   8       26.57       31.68      9.05 o
   0   7   8       83.16       64.44      8.14 o
   1   7   8      132.35      134.50     11.59 o
   2   7   8       49.12       45.79     10.95 o
   3   7   8      370.39      374.23     30.11 o
   4   7   8       66.53       74.07     13.75 o
   5   7   8      263.26      295.04     27.07 o
   6   7   8       74.73       98.94     15.88 o
   7   7   8       92.11      101.64     16.23 o
   8   7   8      136.32      121.97     18.62 o
   9   7   8       56.60       60.57     13.89 o
  -1   8   8        0.09        4.98      4.46 o
   0   8   8        0.14        5.64      5.00 o
   1   8   8        3.86        0.21      2.28 o
   2   8   8        1.40        6.39      5.53 o
   3   8   8       21.34       10.45      6.49 o
   4   8   8       61.76       78.13     14.87 o
   5   8   8        6.30       18.05      8.68 o
   6   8   8        0.01       -3.57      3.64 o
   7   8   8        0.03       -4.10      4.25 o
   8   8   8        0.01       -5.44      5.44 o
   9   8   8        2.14       -6.34      6.34 o
   0   9   8       10.41       -2.61      4.59 o
   1   9   8       84.92       77.16      9.98 o
   2   9   8       83.12       80.06     15.11 o
   3   9   8       63.15       46.92     11.64 o
   4   9   8       16.04        8.38      4.58 o
   5   9   8      104.59      133.49     19.92 o
   6   9   8       60.09       62.04     13.91 o
   7   9   8        6.02       28.78      9.89 o
   8   9   8       11.64       21.82      8.51 o
   0  10   8       22.42        5.80      4.42 o
   1  10   8       13.06        1.37      3.29 o
   2  10   8       32.56       18.52      6.66 o
   3  10   8        0.79        0.62      3.43 o
   4  10   8       38.86       53.69     13.44 o
   5  10   8       15.38        4.76      3.83 o
   6  10   8       23.25       26.00      9.19 o
   2  11   8        0.00       -1.89      4.12 o
  -2 -10   9        0.85        6.50      5.49 o
   1 -10   9        4.40        5.51      4.78 o
  -3  -9   9       30.00       42.28     11.58 o
  -2  -9   9       20.13       20.04      8.31 o
  -1  -9   9        8.97       19.21      7.13 o
   0  -9   9       22.94       27.35      8.55 o
   1  -9   9        2.13       -2.44      2.65 o
  -4  -8   9       10.51       34.05     10.48 o
  -3  -8   9        0.29        0.46      4.69 o
  -2  -8   9        0.06        8.97      6.12 o
  -1  -8   9       27.17       26.74      5.73 o
   0  -8   9        0.15        0.50      1.67 o
   1  -8   9       47.02       45.88      7.79 o
   2  -8   9        0.05       -5.62      5.62 o
   3  -8   9       21.81       13.56      7.55 o
  -4  -7   9       15.53       22.26      8.78 o
  -3  -7   9        2.33        2.25      3.36 o
  -2  -7   9        0.20        7.15      4.80 o
  -1  -7   9       34.91       34.09      4.71 o
   0  -7   9       47.19       51.25      5.87 o
   1  -7   9       15.93       21.32      5.09 o
   2  -7   9        4.07        3.02      3.52 o
   3  -7   9       42.42       41.36     13.45 o
   4  -7   9        7.79        3.74      2.84 o
   5  -7   9        0.05       -0.36      3.08 o
  -5  -6   9       31.48       58.45     14.25 o
  -4  -6   9       48.08       59.66     13.39 o
  -3  -6   9       88.96      101.39     16.39 o
  -2  -6   9      112.81      140.60     18.18 o
  -1  -6   9      172.44      178.66     12.12 o
   0  -6   9        3.87        1.88      2.02 o
   1  -6   9      217.48      223.55     11.50 o
   2  -6   9       21.49       13.35      4.11 o
   3  -6   9      110.26      107.79     11.37 o
   4  -6   9       38.19       36.94     13.26 o
   5  -6   9       39.81       49.09      8.68 o
  -5  -5   9        2.67        1.23      4.35 o
  -4  -5   9        1.78        4.28      5.34 o
  -3  -5   9        3.67       -1.35      3.96 o
  -2  -5   9       50.61       68.49     12.32 o
  -1  -5   9        5.41        7.71      2.52 o
   0  -5   9        8.00       17.48      3.13 o
   1  -5   9      174.35      159.46     11.61 o
   2  -5   9       18.64       15.68      2.91 o
   3  -5   9        3.15        1.89      3.04 o
   4  -5   9        3.41        6.44      3.18 o
   5  -5   9        0.46        2.16      2.90 o
   6  -5   9        1.72       -1.55      4.21 o
  -5  -4   9        6.58       14.75      8.01 o
  -4  -4   9       41.26       58.60     14.00 o
  -3  -4   9       40.89       47.14     10.79 o
  -2  -4   9      100.47      134.93     17.72 o
  -1  -4   9      621.14      623.04     22.40 o
   0  -4   9        1.78        1.97      1.79 o
   1  -4   9      125.61      128.27     10.26 o
   2  -4   9       17.77       15.87      3.65 o
   3  -4   9       77.52       76.40      8.86 o
   4  -4   9       43.91       53.68     10.37 o
   5  -4   9       86.69       83.16     10.50 o
   6  -4   9        2.13        2.64      3.50 o
  -6  -3   9       21.45       29.48     10.17 o
  -5  -3   9       29.16       45.26     11.59 o
  -4  -3   9       91.21       86.79     15.43 o
  -3  -3   9       91.58       84.51     14.50 o
  -2  -3   9      188.13      165.24     21.91 o
  -1  -3   9       77.94       60.73      6.66 o
   0  -3   9      473.43      494.21     19.61 o
   1  -3   9       15.15       17.30      9.48 o
   2  -3   9      129.91      129.15      9.80 o
   3  -3   9      124.30      141.25      8.50 o
   4  -3   9      122.15      123.14     11.78 o
   5  -3   9       26.38       26.14      6.07 o
   6  -3   9       25.93       31.88      7.16 o
   7  -3   9        0.42        6.22      4.28 o
  -6  -2   9        0.37        4.66      6.29 o
  -5  -2   9        6.10        5.49      6.03 o
  -4  -2   9       11.77        0.06      4.79 o
  -3  -2   9       36.31       24.79      8.33 o
  -2  -2   9       35.97       47.08     10.32 o
  -1  -2   9       41.19       48.64      9.77 o
   0  -2   9      140.91      144.56     13.92 o
   1  -2   9        2.33        1.05      3.20 o
   2  -2   9       24.71       25.08      4.44 o
   3  -2   9        6.20        8.43      2.55 o
   4  -2   9        4.69        3.68      1.94 o
   5  -2   9        7.78       13.08      5.84 o
   6  -2   9       74.84       62.57      9.53 o
   7  -2   9       46.83       43.07      8.28 o
  -6  -1   9        8.80       11.54      7.44 o
  -5  -1   9       29.14       27.29      9.17 o
  -4  -1   9       43.86       44.70     11.34 o
  -3  -1   9        0.41        9.31      6.08 o
  -2  -1   9      333.02      369.57     27.65 o
  -1  -1   9       47.15       57.95     10.82 o
   0  -1   9      605.75      580.02     38.43 o
   1  -1   9      141.52      157.50     10.33 o
   2  -1   9      153.09      146.79     14.42 o
   3  -1   9       10.81        5.60      3.20 o
   4  -1   9       12.97       12.82      3.82 o
   5  -1   9       25.97       23.24      3.75 o
   6  -1   9      389.85      378.65     21.95 o
   7  -1   9       58.61       61.76      9.67 o
   8  -1   9       24.64       23.57      6.71 o
  -6   0   9       11.07       10.46      6.21 o
  -5   0   9       15.28       29.13      9.88 o
  -4   0   9       64.33       48.35      7.78 o
  -3   0   9      176.38      198.03     21.80 o
  -2   0   9       57.30       66.90     12.51 o
  -1   0   9      134.48      146.25     16.94 o
   0   0   9      358.26      404.49     26.78 o
   1   0   9      177.15      173.51     10.91 o
   2   0   9       58.61       50.19      5.58 o
   3   0   9      170.69      198.83     17.52 o
   4   0   9      267.69      313.69     21.28 o
   5   0   9      176.04      180.66     17.31 o
   6   0   9       36.79       40.22      9.22 o
   7   0   9      169.79      142.93     23.30 o
   8   0   9       11.75       16.47     10.93 o
  -5   1   9        0.29        4.79      3.85 o
  -4   1   9        4.62        2.94      2.35 o
  -3   1   9       17.43       14.90      6.59 o
  -2   1   9      147.90      144.20     18.18 o
  -1   1   9      147.52      151.76     17.65 o
   0   1   9       51.67       50.33     10.42 o
   1   1   9       12.80        9.61      3.94 o
   2   1   9        8.09       10.92      2.79 o
   3   1   9       16.16       13.73      3.78 o
   4   1   9       94.72       96.41      9.29 o
   5   1   9       32.71       29.01      6.88 o
   6   1   9       18.09       15.63      4.91 o
   7   1   9       13.45       15.08      4.25 o
   8   1   9       10.35        8.21      3.50 o
   9   1   9        0.59       10.48      5.80 o
  -5   2   9       19.33       15.52      5.40 o
  -4   2   9        9.43       11.00      4.90 o
  -3   2   9       96.93      113.07     17.47 o
  -2   2   9       25.29       34.55      9.52 o
  -1   2   9      309.40      312.61     25.88 o
   0   2   9      179.79      157.49     17.87 o
   1   2   9       80.39       78.27      8.78 o
   2   2   9      105.06       93.94      8.85 o
   3   2   9      228.26      234.23     16.03 o
   4   2   9       71.56       85.90      9.11 o
   5   2   9      565.49      598.32     24.11 o
   6   2   9       10.35       29.28      9.12 o
   7   2   9      103.93      111.19     18.32 o
   8   2   9       23.89       22.49      7.52 o
   9   2   9        8.60        8.38      5.51 o
  -5   3   9        0.26       -0.61     10.25 o
  -4   3   9        0.79       -1.19      2.78 o
  -3   3   9       82.73       93.44     15.79 o
  -2   3   9       24.95       16.75      7.74 o
  -1   3   9        7.68        3.31      3.52 o
   0   3   9       72.36       70.85      8.81 o
   1   3   9      227.44      186.85     37.64 o
   2   3   9      100.24      121.39     15.66 o
   3   3   9       66.36       61.12      7.49 o
   4   3   9        6.85        7.84      3.38 o
   5   3   9        9.14       17.11      4.69 o
   6   3   9        5.08       14.14      4.45 o
   7   3   9       49.67       55.23      7.98 o
   8   3   9       54.54       46.81     12.77 o
   9   3   9       24.42       27.39      6.64 o
  -4   4   9        2.06        0.18      2.15 o
  -3   4   9       24.95       30.26      6.80 o
  -2   4   9       13.06       12.12      4.78 o
  -1   4   9       39.31       45.99     11.20 o
   0   4   9       75.21       76.02     13.84 o
   1   4   9       12.46        9.17      2.54 o
   2   4   9        9.65        6.79      4.88 o
   3   4   9       75.83       77.29     12.80 o
   4   4   9       84.52      103.72     14.56 o
   5   4   9       90.48       96.16     10.21 o
   6   4   9       15.33       14.01      4.01 o
   7   4   9       30.78       30.63      5.88 o
   8   4   9       40.98       43.33      7.83 o
   9   4   9        7.30        3.21      2.86 o
  -3   5   9       33.90       34.40      7.49 o
  -2   5   9       91.37       80.81     14.90 o
  -1   5   9       81.39       81.25     14.99 o
   0   5   9       12.90        5.88      4.60 o
   1   5   9       23.89       20.04      6.59 o
   2   5   9       97.95      108.52     15.90 o
   3   5   9      140.02      144.51     18.31 o
   4   5   9      368.39      377.40     29.05 o
   5   5   9       92.79      137.07     17.58 o
   6   5   9       57.04       68.49      9.15 o
   7   5   9      103.04      106.66     13.56 o
   8   5   9      139.32      134.91     13.48 o
   9   5   9       88.15      104.59     19.32 o
  -2   6   9        6.65        0.12      3.64 o
  -1   6   9        1.15       -2.17      4.67 o
   0   6   9       62.17       54.29     12.16 o
   1   6   9       99.80       89.91      9.00 o
   2   6   9      105.19       93.06     15.19 o
   3   6   9        1.75        5.57      5.49 o
   4   6   9      324.68      348.30     29.06 o
   5   6   9        1.01       10.13      5.55 o
   6   6   9        7.50        3.00      3.19 o
   7   6   9       40.22       49.88     11.50 o
   8   6   9       85.63       84.77     11.19 o
   9   6   9       30.47       18.23      6.61 o
  -2   7   9        1.61        8.73      6.09 o
  -1   7   9        2.63       13.68      7.61 o
   0   7   9       14.36       17.99      8.56 o
   1   7   9       44.78       36.96     10.55 o
   2   7   9      120.73      110.63     17.35 o
   3   7   9        9.20       15.21      7.83 o
   4   7   9      156.64      159.81     20.52 o
   5   7   9        5.61       -0.97      3.30 o
   6   7   9        3.93        0.46      5.33 o
   7   7   9       56.56       53.36     12.20 o
   8   7   9       73.92       64.28     14.03 o
   9   7   9       40.20       55.13     12.55 o
  -1   8   9       24.61       20.91      8.57 o
   0   8   9       36.99       26.21      8.96 o
   1   8   9       65.72       54.76     12.76 o
   2   8   9      159.25      152.36     20.82 o
   3   8   9       17.28       26.41      9.29 o
   4   8   9      181.67      185.53     23.32 o
   5   8   9      173.97      183.78     22.59 o
   6   8   9      132.18      159.51     21.81 o
   7   8   9       41.04       52.43     13.11 o
   8   8   9       34.92       57.18     13.78 o
   0   9   9        7.26       10.50      6.92 o
   1   9   9        5.95        6.92      6.44 o
   2   9   9       13.69        9.77      6.34 o
   3   9   9       76.70       76.77     15.70 o
   4   9   9       13.54        4.03      3.92 o
   5   9   9       10.58       18.93      8.04 o
   6   9   9        7.53       11.46      7.25 o
   7   9   9        3.69       10.69      7.37 o
   1  10   9        4.27       -0.55      5.26 o
   2  10   9        4.55       -7.97      7.97 o
   3  10   9        0.13       -6.05      6.89 o
   4  10   9        0.35        9.46      6.54 o
   5  10   9        3.69       -2.96      4.88 o
  -2  -9  10        5.48       -5.97      5.97 o
   0  -9  10        3.85        0.91      3.87 o
   1  -9  10        0.06        0.45      3.29 o
  -3  -8  10        2.16        3.79      5.18 o
  -2  -8  10        0.67       -5.46      5.46 o
  -1  -8  10       48.97       64.06     12.58 o
   0  -8  10       18.76       17.19      6.70 o
   1  -8  10       32.09       55.27     13.40 o
   2  -8  10       33.82       52.53     13.52 o
  -3  -7  10       24.57       52.19     12.76 o
  -2  -7  10       40.09       39.24     10.29 o
  -1  -7  10        5.20        8.45      5.58 o
   0  -7  10       22.42       31.75      6.22 o
   1  -7  10        2.13        6.58      5.23 o
   2  -7  10       26.12       32.18     10.93 o
   3  -7  10        4.73       11.99      7.20 o
  -4  -6  10        0.44       -0.23      3.64 o
  -3  -6  10       16.53       16.44      7.77 o
  -2  -6  10        7.29       13.22      6.87 o
  -1  -6  10       16.35       21.06      4.84 o
   0  -6  10       40.75       30.29      5.65 o
   1  -6  10        4.49        5.96      2.93 o
   2  -6  10       18.30       21.33      8.08 o
   3  -6  10        1.34        1.43      3.22 o
   4  -6  10       13.10        3.16      2.94 o
   5  -6  10       20.80       21.96      8.46 o
  -4  -5  10       29.51       52.88     12.78 o
  -3  -5  10       33.52       52.77     12.78 o
  -2  -5  10      102.15       98.16     15.56 o
  -1  -5  10       35.76       42.39      6.29 o
   0  -5  10       81.77       87.35      9.04 o
   1  -5  10        6.62        6.84      4.89 o
   2  -5  10       51.85       50.28     11.00 o
   3  -5  10       79.56       95.70     10.47 o
   4  -5  10      103.90      106.21     17.24 o
   5  -5  10        2.24        5.71      3.84 o
   6  -5  10       32.12       21.85      8.56 o
  -5  -4  10        0.41        8.12      5.35 o
  -4  -4  10       10.43       10.32      5.89 o
  -3  -4  10       15.06       17.12      6.38 o
  -2  -4  10        0.23       -0.71      3.33 o
  -1  -4  10       10.51        7.27      2.94 o
   0  -4  10       53.15       44.09     10.19 o
   1  -4  10       76.07       67.68      7.80 o
   2  -4  10       39.66       45.40     10.29 o
   3  -4  10       78.96       68.31     11.20 o
   4  -4  10       17.24       14.74      4.77 o
   5  -4  10        2.60        1.38      3.40 o
   6  -4  10        9.15        3.43      7.54 o
  -5  -3  10        0.97       -5.38      5.38 o
  -4  -3  10       10.31       10.13      6.42 o
  -3  -3  10       41.89       29.39      9.61 o
  -2  -3  10       18.77       30.12      9.64 o
  -1  -3  10       59.58       50.47      8.80 o
   0  -3  10        0.16        2.27      2.14 o
   1  -3  10      113.10      107.87      9.67 o
   2  -3  10       42.25       46.52      6.46 o
   3  -3  10        0.89        3.19      2.55 o
   4  -3  10       88.92       89.09     10.36 o
   5  -3  10        8.58        5.39      3.55 o
   6  -3  10        0.22        1.79     10.73 o
   7  -3  10        1.22       -7.09      7.09 o
  -5  -2  10        4.43       -7.52      7.52 o
  -4  -2  10       19.22       28.33      9.27 o
  -3  -2  10       53.68       48.50     11.58 o
  -2  -2  10        4.51       14.78      8.21 o
  -1  -2  10      636.81      685.73     38.63 o
   0  -2  10       30.74       33.92      6.22 o
   1  -2  10       66.34       49.39      9.46 o
   2  -2  10       34.46       35.81      5.74 o
   3  -2  10      128.89      149.36     11.26 o
   4  -2  10      115.65      120.42     10.32 o
   5  -2  10      145.29      168.32     14.70 o
   6  -2  10      137.19      129.86     13.57 o
   7  -2  10       73.37       86.33     11.47 o
  -5  -1  10        7.96       -4.76      5.49 o
  -4  -1  10       21.91       35.89     11.45 o
  -3  -1  10       27.70       20.30      7.72 o
  -2  -1  10       11.80        9.02      6.05 o
  -1  -1  10        0.07        7.12      3.90 o
   0  -1  10      152.10      156.89     17.92 o
   1  -1  10       81.82       80.72      7.82 o
   2  -1  10       11.60       16.69      5.06 o
   3  -1  10      110.47      104.98     12.83 o
   4  -1  10        3.02        8.86      3.58 o
   5  -1  10       55.64       51.68      5.67 o
   6  -1  10        6.76       13.85      5.15 o
   7  -1  10        4.52        8.17      4.48 o
  -5   0  10        4.51       10.47      6.55 o
  -4   0  10       15.11       14.06      8.63 o
  -3   0  10      165.67      170.59     22.03 o
  -2   0  10       69.32       67.60     13.27 o
  -1   0  10       22.53       27.52      8.12 o
   0   0  10       30.66       41.77      9.80 o
   1   0  10      258.92      263.69     13.99 o
   2   0  10       60.22       71.25      7.95 o
   3   0  10       67.69       66.54      7.97 o
   4   0  10       85.55      101.88     13.14 o
   5   0  10      254.40      265.74     20.11 o
   6   0  10       76.97       67.94     13.45 o
   7   0  10       27.28       34.10     18.74 o
   8   0  10       18.90       22.16      6.41 o
  -5   1  10       10.88       11.95      7.44 o
  -4   1  10       21.68       19.15      5.54 o
  -3   1  10        0.47        3.95      5.31 o
  -2   1  10      138.13      150.53     19.51 o
  -1   1  10       30.21       30.51      8.57 o
   0   1  10      143.48      131.27     16.67 o
   1   1  10      143.13      149.97     17.22 o
   2   1  10       70.36       71.30      8.90 o
   3   1  10      159.14      154.50     14.07 o
   4   1  10       55.77       65.63      8.24 o
   5   1  10      130.81      147.96     15.21 o
   6   1  10      256.23      263.09     20.48 o
   7   1  10      104.72      106.47     17.04 o
   8   1  10       13.47       14.97      5.69 o
  -4   2  10        6.26        2.42      3.60 o
  -3   2  10        7.93        8.92      5.98 o
  -2   2  10        3.65       -2.95      4.54 o
  -1   2  10       39.17       21.90      7.92 o
   0   2  10       19.23       21.07      8.32 o
   1   2  10        0.47        0.57      4.86 o
   2   2  10       20.00       30.37      9.03 o
   3   2  10       33.26       31.75      6.07 o
   4   2  10       72.51       76.57      8.93 o
   5   2  10        0.32        2.93      5.56 o
   6   2  10       31.87       27.95      9.69 o
   7   2  10        0.40       12.16      6.85 o
   8   2  10        7.36        7.71      4.63 o
   9   2  10        2.46        0.18      2.58 o
  -4   3  10       21.47       12.08      8.08 o
  -3   3  10        0.43       -4.47      4.47 o
  -2   3  10      106.59       99.33     16.63 o
  -1   3  10       28.45       15.87      6.83 o
   0   3  10      122.12      138.37     12.94 o
   1   3  10      120.87      150.86     18.57 o
   2   3  10        7.47       11.07      5.53 o
   3   3  10       39.99       54.56     11.28 o
   4   3  10      308.59      304.22     18.13 o
   5   3  10       30.37       32.20      6.49 o
   6   3  10       21.98       18.90      5.10 o
   7   3  10      106.59      127.37     12.49 o
   8   3  10       98.57      125.17     21.05 o
   9   3  10       12.04       11.52      6.85 o
  -4   4  10       16.06       13.08      5.13 o
  -3   4  10       22.00       18.14      6.63 o
  -2   4  10       58.63       59.35      9.44 o
  -1   4  10        8.65        6.14      5.29 o
   0   4  10       34.83       53.36     12.16 o
   1   4  10       75.20       61.60     12.61 o
   2   4  10      185.43      198.19     21.67 o
   3   4  10       92.97      126.17     16.87 o
   4   4  10      161.83      188.88     20.28 o
   5   4  10      216.89      230.77     21.47 o
   6   4  10       33.24       35.82      8.49 o
   7   4  10       37.26       42.05     14.84 o
   8   4  10       97.53      123.03     20.41 o
  -3   5  10       17.71        0.61      4.19 o
  -2   5  10       23.82       20.84      8.77 o
  -1   5  10        0.80        5.75      4.60 o
   0   5  10       47.46       36.32     10.35 o
   1   5  10       54.34       67.76     13.79 o
   2   5  10        0.07        8.91      6.10 o
   3   5  10        8.60        9.92      5.80 o
   4   5  10       84.40       99.58     15.74 o
   5   5  10       28.87       22.44      7.89 o
   6   5  10        0.24        2.08      2.56 o
   7   5  10        4.58        7.74      4.73 o
   8   5  10        0.24       12.34      4.66 o
  -2   6  10        7.77        7.11      6.02 o
  -1   6  10       10.51       12.29      7.09 o
   0   6  10       98.69       84.57     15.55 o
   1   6  10      141.16      143.50     19.84 o
   2   6  10       99.54      109.14     17.14 o
   3   6  10      208.53      220.06     23.94 o
   4   6  10       98.74      109.11     17.30 o
   5   6  10      116.71      108.74     16.90 o
   6   6  10       88.50       94.51     15.76 o
   7   6  10      217.07      222.84     24.30 o
   8   6  10      358.85      345.80     36.00 o
  -2   7  10       12.90       21.52      8.58 o
  -1   7  10       18.19       22.63      8.65 o
   0   7  10       14.83       25.04      9.14 o
   1   7  10       42.27       41.29     11.70 o
   2   7  10       12.95       16.92      7.91 o
   3   7  10      126.13      151.24     20.60 o
   4   7  10      111.34      111.06     17.75 o
   5   7  10      132.27      138.17     19.92 o
   6   7  10       46.37       39.57     10.41 o
   7   7  10       21.42       38.03     10.81 o
   8   7  10        8.95       -4.71      6.52 o
   9   7  10       42.75       29.21      9.64 o
  -1   8  10        0.77       10.46      6.61 o
   0   8  10        0.07       21.32      9.81 o
   1   8  10       12.82       12.02      7.11 o
   2   8  10        0.68        0.26      4.35 o
   3   8  10       23.43       22.98      8.94 o
   4   8  10        0.90       -2.06      4.04 o
   5   8  10        8.65        6.93      6.14 o
   6   8  10       16.44       25.06      9.86 o
   7   8  10        0.91        2.96      3.98 o
   8   8  10        7.62       20.99      8.32 o
   1   9  10       31.77       44.18     12.69 o
   2   9  10       12.73       11.56      7.21 o
   3   9  10       21.93       19.54      8.47 o
   4   9  10       24.26       30.92     10.97 o
   5   9  10       38.68       34.01     10.59 o
   6   9  10       20.52       18.60      8.84 o
  -2  -8  11        4.31       14.99      7.02 o
  -1  -8  11        0.06        7.93      4.35 o
   1  -8  11        0.73        7.55      6.35 o
   2  -8  11        0.98        9.55      6.68 o
  -3  -7  11       10.91       10.51      6.40 o
  -2  -7  11       66.01       96.72     16.89 o
  -1  -7  11        1.58        3.37      3.41 o
   0  -7  11       32.61       45.01      7.38 o
   1  -7  11       30.52       28.05      9.13 o
   2  -7  11       16.16       27.91      8.97 o
   3  -7  11       19.31       23.85      9.88 o
  -3  -6  11       10.02       13.92      8.58 o
  -2  -6  11        3.51        4.29      6.10 o
  -1  -6  11       56.50       60.41     12.65 o
   0  -6  11       21.65       17.65      4.63 o
   1  -6  11        5.41       11.16      3.87 o
   2  -6  11       38.13       32.45      9.75 o
   3  -6  11       62.31       60.39     13.06 o
   4  -6  11        1.57       -1.49      5.29 o
  -3  -5  11        8.56        0.47      3.86 o
  -2  -5  11       20.13       31.71      9.89 o
  -1  -5  11        1.90        2.76      4.12 o
   0  -5  11        5.74        4.29      2.82 o
   1  -5  11        0.01       -0.59      2.46 o
   2  -5  11        4.45       12.19      6.49 o
   3  -5  11        0.59        5.10      5.04 o
   4  -5  11       11.29       13.73      4.26 o
   5  -5  11        2.23        5.34      4.79 o
  -4  -4  11        0.12       -5.48      5.48 o
  -3  -4  11       51.07       46.12     11.84 o
  -2  -4  11        1.62       13.84      6.98 o
  -1  -4  11       13.48       22.83      7.45 o
   0  -4  11       57.68       61.98      7.93 o
   1  -4  11       38.45       38.18      6.29 o
   2  -4  11       50.84       45.92      6.83 o
   3  -4  11      107.77      106.08     16.58 o
   4  -4  11       10.96       17.47      4.90 o
   5  -4  11       49.11       53.92      9.07 o
   6  -4  11        0.16       -1.01      4.49 o
  -4  -3  11       11.72       18.66      7.51 o
  -3  -3  11       31.06       44.79     11.59 o
  -2  -3  11       43.61       31.47      9.79 o
  -1  -3  11       61.54       60.81      7.45 o
   0  -3  11       19.02       25.80      5.42 o
   1  -3  11        7.62        9.96      3.44 o
   2  -3  11      113.56      105.21     14.74 o
   3  -3  11      156.23      155.46     15.28 o
   4  -3  11       46.18       41.32     10.71 o
   5  -3  11       37.61       37.72      7.34 o
   6  -3  11       51.95       50.54      9.07 o
  -4  -2  11        1.73        7.85      6.33 o
  -3  -2  11       12.66       16.81      9.07 o
  -2  -2  11        0.07       -3.19      3.78 o
  -1  -2  11        2.84       -0.74      3.70 o
   0  -2  11        2.88        3.51      4.83 o
   1  -2  11        6.48        6.83      2.42 o
   2  -2  11        2.79        2.81      2.51 o
   3  -2  11       26.03       24.74      5.18 o
   4  -2  11        9.18        9.46      3.70 o
   5  -2  11      100.72       85.56     15.09 o
   6  -2  11        5.15        4.30      3.11 o
   7  -2  11        0.52        8.62      6.59 o
  -4  -1  11       30.44       28.59     11.02 o
  -3  -1  11       22.66       46.60     11.87 o
  -2  -1  11       27.63       30.09     10.19 o
  -1  -1  11        3.83        2.20      3.52 o
   0  -1  11       89.21       96.14     14.58 o
   1  -1  11      269.74      265.73     20.12 o
   2  -1  11      259.45      278.58     15.82 o
   3  -1  11      142.60      162.34     16.54 o
   4  -1  11      259.30      240.70     18.36 o
   5  -1  11       70.60       50.28     12.31 o
   6  -1  11       59.17       59.24     12.66 o
   7  -1  11       65.77       51.64      9.19 o
  -4   0  11        3.89        7.17      5.80 o
  -3   0  11        2.90        7.22      6.73 o
  -2   0  11       12.02       26.74      9.49 o
  -1   0  11      198.32      183.19     21.54 o
   0   0  11       41.42       57.73     12.13 o
   1   0  11        1.26        0.06      3.70 o
   2   0  11        1.39        1.90      2.62 o
   3   0  11        5.75        7.33      3.27 o
   4   0  11      151.59      155.15     12.64 o
   5   0  11       24.51       19.15      5.93 o
   6   0  11       67.64       51.46     12.23 o
   7   0  11        8.44       13.08      7.02 o
  -4   1  11       10.54       13.44      8.12 o
  -3   1  11        1.35       -2.50      4.73 o
  -2   1  11       31.66       59.70     13.35 o
  -1   1  11       68.93       85.54     14.90 o
   0   1  11       43.02       66.16     13.02 o
   1   1  11       45.86       52.71     10.85 o
   2   1  11      125.20      125.18      9.16 o
   3   1  11        3.00        9.79      3.72 o
   4   1  11      176.65      196.86     16.25 o
   5   1  11      120.76      113.47     11.12 o
   6   1  11       77.82       92.61     10.76 o
   7   1  11       22.69       23.04      6.05 o
   8   1  11       10.61       23.29      8.80 o
  -4   2  11        2.66        1.18      3.52 o
  -3   2  11       76.90       52.30     13.43 o
  -2   2  11        2.17        9.83      7.13 o
  -1   2  11       24.76       40.10     11.12 o
   0   2  11      160.49      188.79     22.06 o
   1   2  11      171.53      208.49     15.69 o
   2   2  11       95.78      105.69     15.70 o
   3   2  11       28.17       27.34      5.41 o
   4   2  11      272.40      297.36     18.03 o
   5   2  11      133.30      159.01     13.58 o
   6   2  11      129.94      148.78     13.22 o
   7   2  11       63.54       92.57     17.24 o
   8   2  11       18.30        8.13      4.76 o
  -4   3  11        0.29        3.43      4.60 o
  -3   3  11        8.33       11.04      6.61 o
  -2   3  11        5.15       11.36      7.49 o
  -1   3  11        2.93        5.67      3.62 o
   0   3  11        5.62       14.52      5.74 o
   1   3  11       42.45       33.39      9.14 o
   2   3  11        6.47        6.02      5.25 o
   3   3  11      160.12      185.84     21.02 o
   4   3  11        4.55        7.32      4.01 o
   5   3  11        4.64        7.67      3.93 o
   6   3  11        7.55       10.01      4.32 o
   7   3  11       12.24       18.24      4.84 o
   8   3  11        0.66        5.84      6.17 o
  -3   4  11       17.63       15.86      9.10 o
  -2   4  11       11.66       11.98      7.99 o
  -1   4  11       11.37        8.47      5.83 o
   0   4  11        1.41        3.59      4.48 o
   1   4  11        3.94        2.08      3.66 o
   2   4  11       57.48       60.19     13.19 o
   3   4  11      169.71      167.98     20.20 o
   4   4  11      144.37      131.07     17.95 o
   5   4  11       31.42       26.47      5.83 o
   6   4  11       58.58       58.36      8.94 o
   7   4  11       67.69       74.68     10.39 o
   8   4  11       39.15       27.96     11.09 o
  -2   5  11       21.22       31.03     10.23 o
  -1   5  11       42.47       54.23     13.31 o
   0   5  11      117.22      119.12     19.11 o
   1   5  11      234.22      217.94     25.13 o
   2   5  11       34.27       50.85     11.91 o
   3   5  11      124.38      117.27     17.64 o
   4   5  11      177.46      170.94     21.22 o
   5   5  11      143.35      156.39     20.66 o
   6   5  11       88.47       89.63     15.30 o
   7   5  11      216.25      201.33     16.96 o
   8   5  11      136.42      115.14     13.24 o
  -2   6  11        3.76       -3.51      5.94 o
  -1   6  11        0.23       -0.87      4.91 o
   0   6  11        0.02       -1.03      3.75 o
   1   6  11        0.89        0.58      4.65 o
   2   6  11       36.66       39.52     11.02 o
   3   6  11        0.07       -1.24      4.86 o
   4   6  11        1.68        2.71      6.18 o
   5   6  11       10.31        8.53      6.19 o
   6   6  11        0.25        8.37      4.93 o
   7   6  11       17.01       11.69      6.65 o
   8   6  11        0.04       -5.45      5.45 o
  -1   7  11       14.76       14.01      7.57 o
   0   7  11        2.09       12.92      7.25 o
   1   7  11       26.38       58.87     14.14 o
   2   7  11       82.15       66.62     14.30 o
   3   7  11       77.79       95.98     17.21 o
   4   7  11       84.83       89.37     17.10 o
   5   7  11      103.78      121.71     19.15 o
   6   7  11       31.51       27.40      9.69 o
   7   7  11       26.97       27.20      9.90 o
   8   7  11       23.57       36.54     10.50 o
   1   8  11       18.38       23.29      9.41 o
   2   8  11       27.02       14.39      7.22 o
   3   8  11       16.97       16.22      7.53 o
   4   8  11       22.91       12.19      6.86 o
   5   8  11       22.56       26.67      9.07 o
   6   8  11       16.58        7.22      5.19 o
   7   8  11        8.70        7.48      5.30 o
  -1  -8  12       30.22       17.24      7.51 o
   1  -8  12       35.99       42.48     12.27 o
  -2  -7  12        3.52        3.73      4.49 o
  -1  -7  12       14.33       12.66      5.78 o
   1  -7  12        0.71        3.76      5.04 o
   2  -7  12        0.85        9.30      6.93 o
  -2  -6  12        1.83       -1.72      5.19 o
  -1  -6  12       76.13       86.09     15.29 o
   0  -6  12       26.49       18.88      6.85 o
   1  -6  12       14.74       14.74      6.37 o
   2  -6  12        8.81        8.00      5.44 o
   3  -6  12       14.24       23.98      9.33 o
  -2  -5  12       65.43       81.01     15.86 o
  -1  -5  12        2.08        3.56      5.04 o
   0  -5  12        9.68        9.71      4.79 o
   1  -5  12       43.67       43.24      8.48 o
   2  -5  12       77.81       70.53     14.11 o
   3  -5  12       23.76       36.70     11.30 o
   4  -5  12       33.10       28.19      9.94 o
   5  -5  12        4.10        4.61      4.39 o
  -3  -4  12        1.83       12.73      8.09 o
  -2  -4  12        9.72       11.89      7.18 o
  -1  -4  12        0.75       -3.91      5.50 o
   0  -4  12        5.63        4.15      5.16 o
   1  -4  12        0.02       -0.18      2.93 o
   2  -4  12       14.99       10.19      3.57 o
   3  -4  12       23.57       26.71      9.20 o
   4  -4  12        2.28        9.22      5.95 o
   5  -4  12        0.42       -1.12      4.65 o
   6  -4  12        2.67       -5.70      5.70 o
  -3  -3  12        0.15       10.64      7.77 o
  -2  -3  12       62.77       89.71     15.93 o
  -1  -3  12       23.48       29.25      9.39 o
   0  -3  12        4.89        0.77      5.47 o
   1  -3  12        7.30       10.21      3.67 o
   2  -3  12       87.48       85.06     13.11 o
   3  -3  12       67.22       50.95     11.32 o
   4  -3  12      141.73      124.20     18.61 o
   5  -3  12       14.21       21.26      8.76 o
   6  -3  12       11.38       -3.52      5.33 o
  -3  -2  12       21.22       22.28      9.11 o
  -2  -2  12       23.36       24.89      9.32 o
  -1  -2  12        8.72       17.10      7.61 o
   0  -2  12      165.45      182.68     20.13 o
   1  -2  12      203.62      200.50     14.65 o
   2  -2  12      101.80       98.55      8.12 o
   3  -2  12       95.22       98.44     10.26 o
   4  -2  12       28.65       34.81      6.40 o
   5  -2  12       23.00       20.56      8.57 o
   6  -2  12       21.72       17.15      7.88 o
  -3  -1  12        6.11        7.51      6.60 o
  -2  -1  12        1.90        1.30      4.23 o
  -1  -1  12       12.45       12.64      6.05 o
   0  -1  12       16.14        6.33      4.56 o
   1  -1  12       95.24      108.84     15.68 o
   2  -1  12       52.42       55.43      7.42 o
   3  -1  12       19.16       17.37      4.58 o
   4  -1  12       26.41       36.04      6.83 o
   5  -1  12        8.65       22.01      8.63 o
   6  -1  12        1.03        7.39      5.65 o
  -3   0  12       33.80       39.51     11.21 o
  -2   0  12       63.72       61.84     14.13 o
  -1   0  12       39.76       36.93     10.88 o
   0   0  12       97.78      126.65     18.35 o
   1   0  12       99.49       83.02     14.14 o
   2   0  12       60.61       65.80      8.10 o
   3   0  12      257.83      285.85     25.12 o
   4   0  12       89.20      105.05     21.49 o
   5   0  12      169.29      141.05     12.64 o
   6   0  12      109.60       69.43     15.25 o
   7   0  12       35.61       39.63     12.63 o
  -3   1  12       12.47       25.74      8.93 o
  -2   1  12        1.98        1.95      5.11 o
  -1   1  12       10.29       15.99      8.20 o
   0   1  12       55.30       70.28     13.65 o
   1   1  12       55.68       62.34     12.87 o
   2   1  12        0.60       -1.35      4.07 o
   3   1  12       75.59       70.34      9.04 o
   4   1  12       71.18       66.12      8.92 o
   5   1  12       29.71       31.97      8.28 o
   6   1  12        3.64       14.46      8.14 o
   7   1  12        3.83       10.69      4.46 o
  -2   2  12        2.87       -5.40      5.67 o
  -1   2  12        1.72        0.23      4.68 o
   0   2  12       16.34       22.02      9.97 o
   1   2  12       79.16       74.43     10.23 o
   2   2  12        1.38        2.65      4.77 o
   3   2  12       69.61       65.57     16.48 o
   4   2  12        5.94        7.16      7.34 o
   5   2  12        7.83       20.48      5.33 o
   6   2  12        1.61        1.02      2.17 o
   7   2  12        9.94       31.66     10.85 o
  -2   3  12       25.64       24.76      6.99 o
  -1   3  12       61.11       63.58     10.36 o
   0   3  12       63.70       56.76      9.40 o
   1   3  12       87.88      129.53     19.38 o
   2   3  12      104.45      105.12     17.77 o
   3   3  12      109.83       89.51     15.29 o
   4   3  12      143.09      142.33     13.19 o
   5   3  12      208.54      234.22     17.37 o
   6   3  12      105.99      109.69     12.27 o
   7   3  12       23.88       22.53      6.08 o
  -2   4  12        8.78        8.87      6.44 o
  -1   4  12       13.72        6.70      6.26 o
   0   4  12       82.68       89.01     16.85 o
   1   4  12       39.83       26.25      9.80 o
   2   4  12       81.65       70.71     14.83 o
   3   4  12        1.02        2.73      5.54 o
   4   4  12       56.91       41.84     11.81 o
   5   4  12       35.80       39.03      7.30 o
   6   4  12       29.43       29.07      7.69 o
   7   4  12       33.67       27.76     18.01 o
  -1   5  12       10.80        5.72      5.66 o
   0   5  12       14.78       11.67      6.97 o
   1   5  12        0.91       16.41      6.76 o
   2   5  12       17.90       18.43      8.12 o
   3   5  12       26.21       37.98     11.12 o
   4   5  12       52.40       53.87     12.69 o
   5   5  12       68.53       61.91     13.55 o
   6   5  12       57.70       50.47     11.86 o
   7   5  12       38.81       36.84      7.44 o
   8   5  12       50.26       51.07     11.90 o
   0   6  12       15.38       20.75      8.11 o
   1   6  12       31.73       32.62     10.66 o
   2   6  12      143.15      146.83     21.02 o
   3   6  12       79.67      102.94     17.60 o
   4   6  12      104.97      101.00     17.74 o
   5   6  12       45.06       43.74     12.10 o
   6   6  12       14.56       30.30     10.44 o
   7   6  12       26.37       48.03     12.15 o
   8   6  12       74.83       73.01     15.04 o
   1   7  12       19.50       15.12      7.35 o
   2   7  12        8.54       13.92      8.23 o
   3   7  12        6.77        4.70      6.21 o
   4   7  12        1.47       -1.36      4.20 o
   5   7  12        3.54        3.75      5.94 o
   6   7  12        2.09        5.79      7.02 o
   7   7  12       16.57        4.45      4.55 o
  -1  -6  13        1.03        9.18      5.66 o
   0  -6  13        0.32       13.51      6.41 o
   1  -6  13       14.24       18.22      7.54 o
   2  -6  13        2.31       -6.01      6.01 o
  -1  -5  13        1.23        2.89      4.58 o
   0  -5  13        1.41        2.34      4.96 o
   1  -5  13       18.16       20.99      5.58 o
   2  -5  13        1.56       -4.09      4.09 o
   3  -5  13        4.93       22.61      9.10 o
  -2  -4  13        5.37        0.93      6.41 o
  -1  -4  13       40.16       52.14     12.67 o
   0  -4  13       26.73       35.44      9.82 o
   1  -4  13       44.61       49.39      7.86 o
   2  -4  13       53.98       46.05     10.88 o
   3  -4  13       73.31       94.71     16.49 o
   4  -4  13       18.55       38.07     11.33 o
  -2  -3  13        4.42        4.27      5.82 o
  -1  -3  13        3.20        8.89      6.08 o
   0  -3  13       16.26       17.29      7.14 o
   1  -3  13        8.81        9.89      3.92 o
   2  -3  13       24.11       24.50      5.73 o
   3  -3  13        3.46        3.62      4.61 o
   4  -3  13        1.31        8.35      6.08 o
   5  -3  13        0.61        6.75      4.84 o
  -2  -2  13       11.59       21.06      8.79 o
  -1  -2  13       17.36       17.16      7.77 o
   0  -2  13       53.28       42.09     12.44 o
   1  -2  13      122.63      122.64     22.46 o
   2  -2  13       55.28       57.31      8.37 o
   3  -2  13       41.80       40.24      7.61 o
   4  -2  13       35.70       51.01     12.64 o
   5  -2  13       15.31        8.40      5.64 o
  -2  -1  13       25.42       22.00      9.96 o
  -1  -1  13       47.40       61.40     13.93 o
   0  -1  13       38.80       34.60     10.18 o
   1  -1  13        6.80       10.82      6.01 o
   2  -1  13       82.55       80.94     14.26 o
   3  -1  13      104.79      118.21      9.55 o
   4  -1  13       66.83       54.41      6.75 o
   5  -1  13       23.80       28.17      9.97 o
   6  -1  13        9.13       10.06      6.30 o
  -2   0  13        0.08        2.13      3.93 o
  -1   0  13        1.03        6.00      7.31 o
   0   0  13        0.17       12.65      8.07 o
   1   0  13        0.00       -0.12      3.96 o
   2   0  13        4.06        4.89      2.78 o
   3   0  13       12.34       10.24      8.17 o
   4   0  13       13.71       10.11      6.37 o
   5   0  13        2.67        6.50      3.21 o
   6   0  13        6.75        5.13     14.47 o
  -1   1  13       15.26       -0.28      5.13 o
   0   1  13      123.16      106.46     18.18 o
   1   1  13      132.98      130.83     18.96 o
   2   1  13       92.83      107.46     12.13 o
   3   1  13        5.84       11.18      6.86 o
   4   1  13       24.45       13.69      9.00 o
   5   1  13       60.15       78.84      9.71 o
   6   1  13       21.82       35.26     11.18 o
   7   1  13       12.94       34.06     11.80 o
  -1   2  13       40.71       41.68     11.75 o
   0   2  13       20.57       14.59      5.76 o
   1   2  13       20.98       34.41      7.63 o
   2   2  13       34.29       50.10     12.30 o
   3   2  13      109.50      105.58     17.52 o
   4   2  13       99.41      101.73     11.45 o
   5   2  13       82.76       67.03      9.60 o
   6   2  13        8.87       10.25      5.00 o
   7   2  13       21.28       27.15     10.03 o
  -1   3  13        0.98        0.12      3.27 o
   0   3  13        1.16        4.76      3.61 o
   1   3  13       12.34       17.33      8.14 o
   2   3  13       13.96        7.70      5.21 o
   3   3  13        0.42        5.13      5.96 o
   4   3  13        5.63        3.39      3.85 o
   5   3  13        1.95        6.20      4.81 o
   6   3  13        1.13        1.01      3.04 o
   7   3  13        1.35       13.19      7.60 o
   0   4  13       25.75       38.45     12.60 o
   1   4  13       70.13       79.60     16.47 o
   2   4  13       13.45       12.26      7.43 o
   3   4  13       53.64       66.06     14.02 o
   4   4  13      137.80      144.53     20.53 o
   5   4  13      113.62      149.40     20.61 o
   6   4  13       12.73       10.49      8.62 o
   7   4  13       40.31       42.11      8.49 o
   1   5  13       48.05       56.55     14.27 o
   2   5  13       21.93       22.72     10.00 o
   3   5  13        8.96        4.81      5.42 o
   4   5  13        8.39       15.36      8.05 o
   5   5  13        3.73        0.88      5.00 o
   6   5  13       20.11       25.29      9.87 o
   7   5  13        6.35        7.70      4.91 o
   2   6  13       28.80       23.75      9.83 o
   3   6  13       34.28       44.14     12.56 o
   4   6  13       14.71       20.72      9.18 o
   5   6  13        4.24       20.67      8.99 o
   6   6  13        0.12        7.71      7.92 o
   7   6  13        3.58       -5.51      5.51 o
   0  -5  14       10.33       15.92      7.03 o
   2  -5  14        0.91        3.23      3.80 o
   0  -4  14       15.58       15.35      7.57 o
   1  -4  14        4.53        4.92      3.69 o
   2  -4  14        3.48        1.56      4.29 o
   3  -4  14        9.53        8.83      6.78 o
  -1  -3  14       24.50       47.14     13.03 o
   0  -3  14       25.03       27.43      9.35 o
   1  -3  14       71.43       81.68     10.30 o
   2  -3  14       30.16       24.91     11.22 o
   3  -3  14       28.51       24.76      8.87 o
   4  -3  14        9.27        8.51      5.79 o
  -1  -2  14        8.19       13.13      8.07 o
   0  -2  14        1.77        0.19      3.22 o
   1  -2  14        5.59        5.62      6.19 o
   2  -2  14       16.29       17.98      5.33 o
   3  -2  14        8.35        9.51      4.32 o
   4  -2  14        0.16        1.73      2.84 o
  -1  -1  14       16.21        1.05      4.07 o
   0  -1  14        2.06       12.14      6.64 o
   1  -1  14       38.95       50.88     12.86 o
   2  -1  14       50.95       37.07     10.55 o
   3  -1  14       51.52       53.75      7.87 o
   4  -1  14       10.02       12.84      3.95 o
   5  -1  14       12.40       11.74      5.28 o
   6  -1  14        2.16        5.28      5.22 o
   0   0  14       40.63       36.24     11.47 o
   1   0  14       62.00       67.33     14.59 o
   2   0  14       15.09       22.60     13.38 o
   3   0  14        1.81        2.19      2.92 o
   4   0  14       29.10       39.98      7.37 o
   5   0  14        5.67        8.41      4.73 o
   6   0  14        9.68       16.63      7.26 o
   0   1  14        0.55        3.58      4.10 o
   1   1  14        6.36        4.40      4.91 o
   2   1  14        4.88        4.23      5.32 o
   3   1  14       32.50       26.12     17.72 o
   4   1  14       32.55       26.68      6.23 o
   5   1  14        0.87        2.31      2.28 o
   6   1  14        2.80        2.09      3.56 o
   0   2  14        4.84       18.99      8.88 o
   1   2  14        9.42        9.11      8.47 o
   2   2  14       14.49       15.75      8.34 o
   3   2  14        4.10       -3.66      4.69 o
   4   2  14       43.18       45.99      8.31 o
   5   2  14       13.21       11.90      4.47 o
   6   2  14       11.64       11.56      4.59 o
   1   3  14       39.86       46.81     12.75 o
   2   3  14       17.42       17.13      9.10 o
   3   3  14       22.11       16.20      8.92 o
   4   3  14       56.36       48.38     12.47 o
   5   3  14       23.26       31.61      7.18 o
   6   3  14       25.07       26.47      6.37 o
   2   4  14        0.13       -2.33      5.19 o
   3   4  14        3.53        1.68      6.65 o
   4   4  14        4.66        1.57      5.25 o
   5   4  14        0.99       -1.70      3.58 o
   6   4  14        6.98       12.63      4.98 o
   7   4  14        0.01        0.05      2.71 o
   3   5  14       38.28       41.34     11.78 o
   4   5  14       20.32       23.77      9.23 o
   5   5  14        6.58       23.22      9.11 o
   6   5  14        7.34       -1.72      5.24 o
   7   5  14       15.01       15.60      7.17 o
   1  -4  15        7.50       17.67      7.63 o
   2  -4  15       25.19       17.16      7.94 o
   1  -3  15        6.10       14.90      7.64 o
   2  -3  15        3.28       10.40      6.07 o
   3  -3  15        1.63       -6.39      6.39 o
   1  -2  15        4.33        6.94      5.29 o
   2  -2  15       37.67       36.30      7.21 o
   3  -2  15       16.88       17.29      5.98 o
   5  -2  15        4.18        5.09      4.81 o
   1  -1  15        9.25        6.12      6.36 o
   2  -1  15        0.18       -7.84      7.84 o
   3  -1  15        0.06       -3.97      3.97 o
   4  -1  15        0.29       -2.42      2.66 o
   5  -1  15        0.11        7.55      5.99 o
   1   0  15        4.59        0.73      3.95 o
   2   0  15        0.62        0.71      5.05 o
   3   0  15       11.02       12.18      6.60 o
   4   0  15        0.08       -0.30      3.25 o
   5   0  15        9.39        7.13      5.34 o
   1   1  15       13.90       22.09      8.65 o
   2   1  15       18.38       21.86      9.23 o
   3   1  15       43.11       43.94     12.51 o
   4   1  15       16.78       17.10      5.24 o
   5   1  15        0.88       -0.28      2.29 o
   2   2  15        1.56       -0.74      4.53 o
   3   2  15        4.42        9.92      8.16 o
   4   2  15       21.26       25.19      9.45 o
   5   2  15       16.72       15.75      5.53 o
   3   3  15        0.37        5.33      5.89 o
   4   3  15        7.21        6.79      6.25 o
   5   3  15       17.25       26.36      9.69 o
   6   3  15        4.94       -0.05      3.14 o
   2  -2  16        0.13       -1.12      4.78 o
   2  -1  16        0.27       -6.77      6.77 o
   4   0  16        0.69       -4.07      4.71 o
   5   2  16       54.78       42.40     11.82 o
 
